# Supplementary material for: Assembly and Annotation of Red Spruce (Picea rubens) Chloroplast Genome, Identification of Simple Sequence Repeats, and Phylogenetic Analysis in Picea
Source: Int J Mol Sci. 2022 Dec 3;23(23):15243. doi: 10.3390/ijms232315243 (PMC9739956; doi:10.3390/ijms232315243)
Supplement: Supplementary file 1 [file ijms-23-15243-s001.zip]

Archive with 2 entries (2 files):
- Supplementary Material File S2.txt
- Supplementary Material File S1.pdf
