# Supplementary material for: Assembly and Annotation of Red Spruce (Picea rubens) Chloroplast Genome, Identification of Simple Sequence Repeats, and Phylogenetic Analysis in Picea
Source: Int J Mol Sci. 2022 Dec 3;23(23):15243. doi: 10.3390/ijms232315243 (PMC9739956; doi:10.3390/ijms232315243)
Supplement: Supplementary file 1 [file ijms-23-15243-s001.zip › Supplementary Material File S2.txt]

Supplementary Material File S2 

Contigs of the red spruce (Picea rubens) chloroplast genome mapped on the black spruce (Picea mariana) chloroplast genome 


ref|NC_050064.1|:1-123961 TTATCCACCTATTGAAATAGATTCAACAGCAGCTAGATCCAGAGGAAAGTTATGAGCATT      60
C141615 (reversed)        ------------------------------------------------------------
C141505 (reversed)        ------------------------------------------------------------
C140943 (reversed)        ------------------------------------------------------------
C139379 (reversed)        ------------------------------------------------------------
C141589                   ------------------------------------------------------------
C141605 (reversed)        ------------------------------------------------------------
C141607                   ------------------------------------------------------------
C141545                   ------------------------------------------------------------
C141327 (reversed)        ------------------------------------------------------------
C141579 (reversed)        ------------------------------------------------------------
C141441 (reversed)        ------------------------------------------------------------
C141587 (reversed)        ------------------------------------------------------------
C141611 (reversed)        ------------------------------------------------------------
C141241                   ------------------------------------------------------------
C140539                   ------------------------------------------------------------
C140399                   ------------------------------------------------------------
C141573 (reversed)        ------------------------------------------------------------
C141189 (reversed)        ------------------------------------------------------------
C141595 (reversed)        ------------------------------------------------------------
C141623 (reversed)        ------------------------------------------------------------
C139763                   ------------------------------------------------------------
C141473 (reversed)        ------------------------------------------------------------
C141619 (reversed)        ------------------------------------------------------------
C141603                   ------------------------------------------------------------
C141519 (reversed)        ------------------------------------------------------------
C141563 (reversed)        ------------------------------------------------------------
C141591                   ------------------------------------------------------------
C140837                   ------------------------------------------------------------
C141553 (reversed)        ------------------------------------------------------------
C141617                   ------------------------------------------------------------
C141565                   ------------------------------------------------------------
C141593 (reversed)        ------------------------------------------------------------
C141571                   ------------------------------------------------------------
C141621                   ------------------------------------------------------------
C141577 (reversed)        ------------------------------------------------------------
C141599 (reversed)        ------------------------------------------------------------
C141559                   ------------------------------------------------------------
C141405                   ------------------------------------------------------------
C141575                   ------------------------------------------------------------
C141609                   ------------------------------------------------------------
C141581                   ------------------------------------------------------------
C141555                   ------------------------------------------------------------
C141583                   ------------------------------------------------------------
C141597                   ------------------------------------------------------------
C141613                   ------------------------------------------------------------
C141557 (reversed)        ------------------------------------------------------------
C140147 (reversed)        ------------------------------------------------------------

ref|NC_050064.1|:1-123961 ACGTTCGTGCATAACTTCCATACCTAGGTTAGCACGATTAATGATATCGGCCCAAGTGTT     120
C141615 (reversed)        -----.......................................................      55
C141505 (reversed)        ------------------------------------------------------------
C140943 (reversed)        ------------------------------------------------------------
C139379 (reversed)        ------------------------------------------------------------
C141589                   ------------------------------------------------------------
C141605 (reversed)        ------------------------------------------------------------
C141607                   ------------------------------------------------------------
C141545                   ------------------------------------------------------------
C141327 (reversed)        ------------------------------------------------------------
C141579 (reversed)        ------------------------------------------------------------
C141441 (reversed)        ------------------------------------------------------------
C141587 (reversed)        ------------------------------------------------------------
C141611 (reversed)        ------------------------------------------------------------
C141241                   ------------------------------------------------------------
C140539                   ------------------------------------------------------------
C140399                   ------------------------------------------------------------
C141573 (reversed)        ------------------------------------------------------------
C141189 (reversed)        ------------------------------------------------------------
C141595 (reversed)        ------------------------------------------------------------
C141623 (reversed)        ------------------------------------------------------------
C139763                   ------------------------------------------------------------
C141473 (reversed)        ------------------------------------------------------------
C141619 (reversed)        ------------------------------------------------------------
C141603                   ------------------------------------------------------------
C141519 (reversed)        ------------------------------------------------------------
C141563 (reversed)        ------------------------------------------------------------
C141591                   ------------------------------------------------------------
C140837                   ------------------------------------------------------------
C141553 (reversed)        ------------------------------------------------------------
C141617                   ------------------------------------------------------------
C141565                   ------------------------------------------------------------
C141593 (reversed)        ------------------------------------------------------------
C141571                   ------------------------------------------------------------
C141621                   ------------------------------------------------------------
C141577 (reversed)        ------------------------------------------------------------
C141599 (reversed)        ------------------------------------------------------------
C141559                   ------------------------------------------------------------
C141405                   ------------------------------------------------------------
C141575                   ------------------------------------------------------------
C141609                   ------------------------------------------------------------
C141581                   ------------------------------------------------------------
C141555                   ------------------------------------------------------------
C141583                   ------------------------------------------------------------
C141597                   ------------------------------------------------------------
C141613                   ------------------------------------------------------------
C141557 (reversed)        ------------------------------------------------------------
C140147 (reversed)        ------------------------------------------------------------

ref|NC_050064.1|:1-123961 AATTACACGACCTTGACTGTCAACTACAGATTGGTTGAAATTGAATCCATTTAGGTTGAA     180
C141615 (reversed)        ............................................................     115
C141505 (reversed)        ------------------------------------------------------------
C140943 (reversed)        ------------------------------------------------------------
C139379 (reversed)        ------------------------------------------------------------
C141589                   ------------------------------------------------------------
C141605 (reversed)        ------------------------------------------------------------
C141607                   ------------------------------------------------------------
C141545                   ------------------------------------------------------------
C141327 (reversed)        ------------------------------------------------------------
C141579 (reversed)        ------------------------------------------------------------
C141441 (reversed)        ------------------------------------------------------------
C141587 (reversed)        ------------------------------------------------------------
C141611 (reversed)        ------------------------------------------------------------
C141241                   ------------------------------------------------------------
C140539                   ------------------------------------------------------------
C140399                   ------------------------------------------------------------
C141573 (reversed)        ------------------------------------------------------------
C141189 (reversed)        ------------------------------------------------------------
C141595 (reversed)        ------------------------------------------------------------
C141623 (reversed)        ------------------------------------------------------------
C139763                   ------------------------------------------------------------
C141473 (reversed)        ------------------------------------------------------------
C141619 (reversed)        ------------------------------------------------------------
C141603                   ------------------------------------------------------------
C141519 (reversed)        ------------------------------------------------------------
C141563 (reversed)        ------------------------------------------------------------
C141591                   ------------------------------------------------------------
C140837                   ------------------------------------------------------------
C141553 (reversed)        ------------------------------------------------------------
C141617                   ------------------------------------------------------------
C141565                   ------------------------------------------------------------
C141593 (reversed)        ------------------------------------------------------------
C141571                   ------------------------------------------------------------
C141621                   ------------------------------------------------------------
C141577 (reversed)        ------------------------------------------------------------
C141599 (reversed)        ------------------------------------------------------------
C141559                   ------------------------------------------------------------
C141405                   ------------------------------------------------------------
C141575                   ------------------------------------------------------------
C141609                   ------------------------------------------------------------
C141581                   ------------------------------------------------------------
C141555                   ------------------------------------------------------------
C141583                   ------------------------------------------------------------
C141597                   ------------------------------------------------------------
C141613                   ------------------------------------------------------------
C141557 (reversed)        ------------------------------------------------------------
C140147 (reversed)        ------------------------------------------------------------

ref|NC_050064.1|:1-123961 AGCCATAGTGCTTATGCCTAGAGCGGTAAACCAGATACCTGCTACGGGCCAAGCAGCTAA     240
C141615 (reversed)        ............................................................     175
C141505 (reversed)        ------------------------------------------------------------
C140943 (reversed)        ------------------------------------------------------------
C139379 (reversed)        ------------------------------------------------------------
C141589                   ------------------------------------------------------------
C141605 (reversed)        ------------------------------------------------------------
C141607                   ------------------------------------------------------------
C141545                   ------------------------------------------------------------
C141327 (reversed)        ------------------------------------------------------------
C141579 (reversed)        ------------------------------------------------------------
C141441 (reversed)        ------------------------------------------------------------
C141587 (reversed)        ------------------------------------------------------------
C141611 (reversed)        ------------------------------------------------------------
C141241                   ------------------------------------------------------------
C140539                   ------------------------------------------------------------
C140399                   ------------------------------------------------------------
C141573 (reversed)        ------------------------------------------------------------
C141189 (reversed)        ------------------------------------------------------------
C141595 (reversed)        ------------------------------------------------------------
C141623 (reversed)        ------------------------------------------------------------
C139763                   ------------------------------------------------------------
C141473 (reversed)        ------------------------------------------------------------
C141619 (reversed)        ------------------------------------------------------------
C141603                   ------------------------------------------------------------
C141519 (reversed)        ------------------------------------------------------------
C141563 (reversed)        ------------------------------------------------------------
C141591                   ------------------------------------------------------------
C140837                   ------------------------------------------------------------
C141553 (reversed)        ------------------------------------------------------------
C141617                   ------------------------------------------------------------
C141565                   ------------------------------------------------------------
C141593 (reversed)        ------------------------------------------------------------
C141571                   ------------------------------------------------------------
C141621                   ------------------------------------------------------------
C141577 (reversed)        ------------------------------------------------------------
C141599 (reversed)        ------------------------------------------------------------
C141559                   ------------------------------------------------------------
C141405                   ------------------------------------------------------------
C141575                   ------------------------------------------------------------
C141609                   ------------------------------------------------------------
C141581                   ------------------------------------------------------------
C141555                   ------------------------------------------------------------
C141583                   ------------------------------------------------------------
C141597                   ------------------------------------------------------------
C141613                   ------------------------------------------------------------
C141557 (reversed)        ------------------------------------------------------------
C140147 (reversed)        ------------------------------------------------------------

ref|NC_050064.1|:1-123961 GAAGAAATGTAAAGAACGGGAGTTGTTGAAACTAGCATACTGGAAGATCAATCGGCCGAA     300
C141615 (reversed)        ............................................................     235
C141505 (reversed)        ------------------------------------------------------------
C140943 (reversed)        ------------------------------------------------------------
C139379 (reversed)        ------------------------------------------------------------
C141589                   ------------------------------------------------------------
C141605 (reversed)        ------------------------------------------------------------
C141607                   ------------------------------------------------------------
C141545                   ------------------------------------------------------------
C141327 (reversed)        ------------------------------------------------------------
C141579 (reversed)        ------------------------------------------------------------
C141441 (reversed)        ------------------------------------------------------------
C141587 (reversed)        ------------------------------------------------------------
C141611 (reversed)        ------------------------------------------------------------
C141241                   ------------------------------------------------------------
C140539                   ------------------------------------------------------------
C140399                   ------------------------------------------------------------
C141573 (reversed)        ------------------------------------------------------------
C141189 (reversed)        ------------------------------------------------------------
C141595 (reversed)        ------------------------------------------------------------
C141623 (reversed)        ------------------------------------------------------------
C139763                   ------------------------------------------------------------
C141473 (reversed)        ------------------------------------------------------------
C141619 (reversed)        ------------------------------------------------------------
C141603                   ------------------------------------------------------------
C141519 (reversed)        ------------------------------------------------------------
C141563 (reversed)        ------------------------------------------------------------
C141591                   ------------------------------------------------------------
C140837                   ------------------------------------------------------------
C141553 (reversed)        ------------------------------------------------------------
C141617                   ------------------------------------------------------------
C141565                   ------------------------------------------------------------
C141593 (reversed)        ------------------------------------------------------------
C141571                   ------------------------------------------------------------
C141621                   ------------------------------------------------------------
C141577 (reversed)        ------------------------------------------------------------
C141599 (reversed)        ------------------------------------------------------------
C141559                   ------------------------------------------------------------
C141405                   ------------------------------------------------------------
C141575                   ------------------------------------------------------------
C141609                   ------------------------------------------------------------
C141581                   ------------------------------------------------------------
C141555                   ------------------------------------------------------------
C141583                   ------------------------------------------------------------
C141597                   ------------------------------------------------------------
C141613                   ------------------------------------------------------------
C141557 (reversed)        ------------------------------------------------------------
C140147 (reversed)        ------------------------------------------------------------

ref|NC_050064.1|:1-123961 ATAACCGTGAGCAGCCACAATATTGTAGGTTTCTTCCTCCTGACCAAATTTGTAACCTGC     360
C141615 (reversed)        ............................................................     295
C141505 (reversed)        ------------------------------------------------------------
C140943 (reversed)        ------------------------------------------------------------
C139379 (reversed)        ------------------------------------------------------------
C141589                   ------------------------------------------------------------
C141605 (reversed)        ------------------------------------------------------------
C141607                   ------------------------------------------------------------
C141545                   ------------------------------------------------------------
C141327 (reversed)        ------------------------------------------------------------
C141579 (reversed)        ------------------------------------------------------------
C141441 (reversed)        ------------------------------------------------------------
C141587 (reversed)        ------------------------------------------------------------
C141611 (reversed)        ------------------------------------------------------------
C141241                   ------------------------------------------------------------
C140539                   ------------------------------------------------------------
C140399                   ------------------------------------------------------------
C141573 (reversed)        ------------------------------------------------------------
C141189 (reversed)        ------------------------------------------------------------
C141595 (reversed)        ------------------------------------------------------------
C141623 (reversed)        ------------------------------------------------------------
C139763                   ------------------------------------------------------------
C141473 (reversed)        ------------------------------------------------------------
C141619 (reversed)        ------------------------------------------------------------
C141603                   ------------------------------------------------------------
C141519 (reversed)        ------------------------------------------------------------
C141563 (reversed)        ------------------------------------------------------------
C141591                   ------------------------------------------------------------
C140837                   ------------------------------------------------------------
C141553 (reversed)        ------------------------------------------------------------
C141617                   ------------------------------------------------------------
C141565                   ------------------------------------------------------------
C141593 (reversed)        ------------------------------------------------------------
C141571                   ------------------------------------------------------------
C141621                   ------------------------------------------------------------
C141577 (reversed)        ------------------------------------------------------------
C141599 (reversed)        ------------------------------------------------------------
C141559                   ------------------------------------------------------------
C141405                   ------------------------------------------------------------
C141575                   ------------------------------------------------------------
C141609                   ------------------------------------------------------------
C141581                   ------------------------------------------------------------
C141555                   ------------------------------------------------------------
C141583                   ------------------------------------------------------------
C141597                   ------------------------------------------------------------
C141613                   ------------------------------------------------------------
C141557 (reversed)        ------------------------------------------------------------
C140147 (reversed)        ------------------------------------------------------------

ref|NC_050064.1|:1-123961 ATTTGCGGACTGATTCTCAGTAGTTTCCCTGATCAAACTAGAAGTTACCAAAGAACCATG     420
C141615 (reversed)        ............................................................     355
C141505 (reversed)        ------------------------------------------------------------
C140943 (reversed)        ------------------------------------------------------------
C139379 (reversed)        ------------------------------------------------------------
C141589                   ------------------------------------------------------------
C141605 (reversed)        ------------------------------------------------------------
C141607                   ------------------------------------------------------------
C141545                   ------------------------------------------------------------
C141327 (reversed)        ------------------------------------------------------------
C141579 (reversed)        ------------------------------------------------------------
C141441 (reversed)        ------------------------------------------------------------
C141587 (reversed)        ------------------------------------------------------------
C141611 (reversed)        ------------------------------------------------------------
C141241                   ------------------------------------------------------------
C140539                   ------------------------------------------------------------
C140399                   ------------------------------------------------------------
C141573 (reversed)        ------------------------------------------------------------
C141189 (reversed)        ------------------------------------------------------------
C141595 (reversed)        ------------------------------------------------------------
C141623 (reversed)        ------------------------------------------------------------
C139763                   ------------------------------------------------------------
C141473 (reversed)        ------------------------------------------------------------
C141619 (reversed)        ------------------------------------------------------------
C141603                   ------------------------------------------------------------
C141519 (reversed)        ------------------------------------------------------------
C141563 (reversed)        ------------------------------------------------------------
C141591                   ------------------------------------------------------------
C140837                   ------------------------------------------------------------
C141553 (reversed)        ------------------------------------------------------------
C141617                   ------------------------------------------------------------
C141565                   ------------------------------------------------------------
C141593 (reversed)        ------------------------------------------------------------
C141571                   ------------------------------------------------------------
C141621                   ------------------------------------------------------------
C141577 (reversed)        ------------------------------------------------------------
C141599 (reversed)        ------------------------------------------------------------
C141559                   ------------------------------------------------------------
C141405                   ------------------------------------------------------------
C141575                   ------------------------------------------------------------
C141609                   ------------------------------------------------------------
C141581                   ------------------------------------------------------------
C141555                   ------------------------------------------------------------
C141583                   ------------------------------------------------------------
C141597                   ------------------------------------------------------------
C141613                   ------------------------------------------------------------
C141557 (reversed)        ------------------------------------------------------------
C140147 (reversed)        ------------------------------------------------------------

ref|NC_050064.1|:1-123961 CATAGCACTGAATAGAGAGCCGCCGAATACGCCAGCTACACCCAACATGTGGAATGGATG     480
C141615 (reversed)        ............................................................     415
C141505 (reversed)        ------------------------------------------------------------
C140943 (reversed)        ------------------------------------------------------------
C139379 (reversed)        ------------------------------------------------------------
C141589                   ------------------------------------------------------------
C141605 (reversed)        ------------------------------------------------------------
C141607                   ------------------------------------------------------------
C141545                   ------------------------------------------------------------
C141327 (reversed)        ------------------------------------------------------------
C141579 (reversed)        ------------------------------------------------------------
C141441 (reversed)        ------------------------------------------------------------
C141587 (reversed)        ------------------------------------------------------------
C141611 (reversed)        ------------------------------------------------------------
C141241                   ------------------------------------------------------------
C140539                   ------------------------------------------------------------
C140399                   ------------------------------------------------------------
C141573 (reversed)        ------------------------------------------------------------
C141189 (reversed)        ------------------------------------------------------------
C141595 (reversed)        ------------------------------------------------------------
C141623 (reversed)        ------------------------------------------------------------
C139763                   ------------------------------------------------------------
C141473 (reversed)        ------------------------------------------------------------
C141619 (reversed)        ------------------------------------------------------------
C141603                   ------------------------------------------------------------
C141519 (reversed)        ------------------------------------------------------------
C141563 (reversed)        ------------------------------------------------------------
C141591                   ------------------------------------------------------------
C140837                   ------------------------------------------------------------
C141553 (reversed)        ------------------------------------------------------------
C141617                   ------------------------------------------------------------
C141565                   ------------------------------------------------------------
C141593 (reversed)        ------------------------------------------------------------
C141571                   ------------------------------------------------------------
C141621                   ------------------------------------------------------------
C141577 (reversed)        ------------------------------------------------------------
C141599 (reversed)        ------------------------------------------------------------
C141559                   ------------------------------------------------------------
C141405                   ------------------------------------------------------------
C141575                   ------------------------------------------------------------
C141609                   ------------------------------------------------------------
C141581                   ------------------------------------------------------------
C141555                   ------------------------------------------------------------
C141583                   ------------------------------------------------------------
C141597                   ------------------------------------------------------------
C141613                   ------------------------------------------------------------
C141557 (reversed)        ------------------------------------------------------------
C140147 (reversed)        ------------------------------------------------------------

ref|NC_050064.1|:1-123961 CATAAGGATATTGTGCTCAGCCTGGAATACAATCATGAAATTGAAAGTACCAGAGATTCC     540
C141615 (reversed)        ............................................................     475
C141505 (reversed)        ------------------------------------------------------------
C140943 (reversed)        ------------------------------------------------------------
C139379 (reversed)        ------------------------------------------------------------
C141589                   ------------------------------------------------------------
C141605 (reversed)        ------------------------------------------------------------
C141607                   ------------------------------------------------------------
C141545                   ------------------------------------------------------------
C141327 (reversed)        ------------------------------------------------------------
C141579 (reversed)        ------------------------------------------------------------
C141441 (reversed)        ------------------------------------------------------------
C141587 (reversed)        ------------------------------------------------------------
C141611 (reversed)        ------------------------------------------------------------
C141241                   ------------------------------------------------------------
C140539                   ------------------------------------------------------------
C140399                   ------------------------------------------------------------
C141573 (reversed)        ------------------------------------------------------------
C141189 (reversed)        ------------------------------------------------------------
C141595 (reversed)        ------------------------------------------------------------
C141623 (reversed)        ------------------------------------------------------------
C139763                   ------------------------------------------------------------
C141473 (reversed)        ------------------------------------------------------------
C141619 (reversed)        ------------------------------------------------------------
C141603                   ------------------------------------------------------------
C141519 (reversed)        ------------------------------------------------------------
C141563 (reversed)        ------------------------------------------------------------
C141591                   ------------------------------------------------------------
C140837                   ------------------------------------------------------------
C141553 (reversed)        ------------------------------------------------------------
C141617                   ------------------------------------------------------------
C141565                   ------------------------------------------------------------
C141593 (reversed)        ------------------------------------------------------------
C141571                   ------------------------------------------------------------
C141621                   ------------------------------------------------------------
C141577 (reversed)        ------------------------------------------------------------
C141599 (reversed)        ------------------------------------------------------------
C141559                   ------------------------------------------------------------
C141405                   ------------------------------------------------------------
C141575                   ------------------------------------------------------------
C141609                   ------------------------------------------------------------
C141581                   ------------------------------------------------------------
C141555                   ------------------------------------------------------------
C141583                   ------------------------------------------------------------
C141597                   ------------------------------------------------------------
C141613                   ------------------------------------------------------------
C141557 (reversed)        ------------------------------------------------------------
C140147 (reversed)        ------------------------------------------------------------

ref|NC_050064.1|:1-123961 TAGAGGCATACCGTCAGAGAAGCTTCCTTGACCAATAGGGTAGATCAAGAAAACGGCACT     600
C141615 (reversed)        ............................................................     535
C141505 (reversed)        ------------------------------------------------------------
C140943 (reversed)        ------------------------------------------------------------
C139379 (reversed)        ------------------------------------------------------------
C141589                   ------------------------------------------------------------
C141605 (reversed)        ------------------------------------------------------------
C141607                   ------------------------------------------------------------
C141545                   ------------------------------------------------------------
C141327 (reversed)        ------------------------------------------------------------
C141579 (reversed)        ------------------------------------------------------------
C141441 (reversed)        ------------------------------------------------------------
C141587 (reversed)        ------------------------------------------------------------
C141611 (reversed)        ------------------------------------------------------------
C141241                   ------------------------------------------------------------
C140539                   ------------------------------------------------------------
C140399                   ------------------------------------------------------------
C141573 (reversed)        ------------------------------------------------------------
C141189 (reversed)        ------------------------------------------------------------
C141595 (reversed)        ------------------------------------------------------------
C141623 (reversed)        ------------------------------------------------------------
C139763                   ------------------------------------------------------------
C141473 (reversed)        ------------------------------------------------------------
C141619 (reversed)        ------------------------------------------------------------
C141603                   ------------------------------------------------------------
C141519 (reversed)        ------------------------------------------------------------
C141563 (reversed)        ------------------------------------------------------------
C141591                   ------------------------------------------------------------
C140837                   ------------------------------------------------------------
C141553 (reversed)        ------------------------------------------------------------
C141617                   ------------------------------------------------------------
C141565                   ------------------------------------------------------------
C141593 (reversed)        ------------------------------------------------------------
C141571                   ------------------------------------------------------------
C141621                   ------------------------------------------------------------
C141577 (reversed)        ------------------------------------------------------------
C141599 (reversed)        ------------------------------------------------------------
C141559                   ------------------------------------------------------------
C141405                   ------------------------------------------------------------
C141575                   ------------------------------------------------------------
C141609                   ------------------------------------------------------------
C141581                   ------------------------------------------------------------
C141555                   ------------------------------------------------------------
C141583                   ------------------------------------------------------------
C141597                   ------------------------------------------------------------
C141613                   ------------------------------------------------------------
C141557 (reversed)        ------------------------------------------------------------
C140147 (reversed)        ------------------------------------------------------------

ref|NC_050064.1|:1-123961 AGCAGCTGCAACAGGAGCTGAGTATGCAACAGCAATCCAAGGACGCATACCTAGACGGAA     660
C141615 (reversed)        ............................................................     595
C141505 (reversed)        ------------------------------------------------------------
C140943 (reversed)        ------------------------------------------------------------
C139379 (reversed)        ------------------------------------------------------------
C141589                   ------------------------------------------------------------
C141605 (reversed)        ------------------------------------------------------------
C141607                   ------------------------------------------------------------
C141545                   ------------------------------------------------------------
C141327 (reversed)        ------------------------------------------------------------
C141579 (reversed)        ------------------------------------------------------------
C141441 (reversed)        ------------------------------------------------------------
C141587 (reversed)        ------------------------------------------------------------
C141611 (reversed)        ------------------------------------------------------------
C141241                   ------------------------------------------------------------
C140539                   ------------------------------------------------------------
C140399                   ------------------------------------------------------------
C141573 (reversed)        ------------------------------------------------------------
C141189 (reversed)        ------------------------------------------------------------
C141595 (reversed)        ------------------------------------------------------------
C141623 (reversed)        ------------------------------------------------------------
C139763                   ------------------------------------------------------------
C141473 (reversed)        ------------------------------------------------------------
C141619 (reversed)        ------------------------------------------------------------
C141603                   ------------------------------------------------------------
C141519 (reversed)        ------------------------------------------------------------
C141563 (reversed)        ------------------------------------------------------------
C141591                   ------------------------------------------------------------
C140837                   ------------------------------------------------------------
C141553 (reversed)        ------------------------------------------------------------
C141617                   ------------------------------------------------------------
C141565                   ------------------------------------------------------------
C141593 (reversed)        ------------------------------------------------------------
C141571                   ------------------------------------------------------------
C141621                   ------------------------------------------------------------
C141577 (reversed)        ------------------------------------------------------------
C141599 (reversed)        ------------------------------------------------------------
C141559                   ------------------------------------------------------------
C141405                   ------------------------------------------------------------
C141575                   ------------------------------------------------------------
C141609                   ------------------------------------------------------------
C141581                   ------------------------------------------------------------
C141555                   ------------------------------------------------------------
C141583                   ------------------------------------------------------------
C141597                   ------------------------------------------------------------
C141613                   ------------------------------------------------------------
C141557 (reversed)        ------------------------------------------------------------
C140147 (reversed)        ------------------------------------------------------------

ref|NC_050064.1|:1-123961 GCTAAGCTCCCACTCACGACCCATATAGCAAGCTACACCAAGTAGGAAGTGTAGAACGAT     720
C141615 (reversed)        ............................................................     655
C141505 (reversed)        ------------------------------------------------------------
C140943 (reversed)        ------------------------------------------------------------
C139379 (reversed)        ------------------------------------------------------------
C141589                   ------------------------------------------------------------
C141605 (reversed)        ------------------------------------------------------------
C141607                   ------------------------------------------------------------
C141545                   ------------------------------------------------------------
C141327 (reversed)        ------------------------------------------------------------
C141579 (reversed)        ------------------------------------------------------------
C141441 (reversed)        ------------------------------------------------------------
C141587 (reversed)        ------------------------------------------------------------
C141611 (reversed)        ------------------------------------------------------------
C141241                   ------------------------------------------------------------
C140539                   ------------------------------------------------------------
C140399                   ------------------------------------------------------------
C141573 (reversed)        ------------------------------------------------------------
C141189 (reversed)        ------------------------------------------------------------
C141595 (reversed)        ------------------------------------------------------------
C141623 (reversed)        ------------------------------------------------------------
C139763                   ------------------------------------------------------------
C141473 (reversed)        ------------------------------------------------------------
C141619 (reversed)        ------------------------------------------------------------
C141603                   ------------------------------------------------------------
C141519 (reversed)        ------------------------------------------------------------
C141563 (reversed)        ------------------------------------------------------------
C141591                   ------------------------------------------------------------
C140837                   ------------------------------------------------------------
C141553 (reversed)        ------------------------------------------------------------
C141617                   ------------------------------------------------------------
C141565                   ------------------------------------------------------------
C141593 (reversed)        ------------------------------------------------------------
C141571                   ------------------------------------------------------------
C141621                   ------------------------------------------------------------
C141577 (reversed)        ------------------------------------------------------------
C141599 (reversed)        ------------------------------------------------------------
C141559                   ------------------------------------------------------------
C141405                   ------------------------------------------------------------
C141575                   ------------------------------------------------------------
C141609                   ------------------------------------------------------------
C141581                   ------------------------------------------------------------
C141555                   ------------------------------------------------------------
C141583                   ------------------------------------------------------------
C141597                   ------------------------------------------------------------
C141613                   ------------------------------------------------------------
C141557 (reversed)        ------------------------------------------------------------
C140147 (reversed)        ------------------------------------------------------------

ref|NC_050064.1|:1-123961 TAGCTCGTAAGGACCCCCGTTGTATAGCCATTCATCGACGGAAGCTGCTTCCCAGATGGG     780
C141615 (reversed)        ............................................................     715
C141505 (reversed)        ------------------------------------------------------------
C140943 (reversed)        ------------------------------------------------------------
C139379 (reversed)        ------------------------------------------------------------
C141589                   ------------------------------------------------------------
C141605 (reversed)        ------------------------------------------------------------
C141607                   ------------------------------------------------------------
C141545                   ------------------------------------------------------------
C141327 (reversed)        ------------------------------------------------------------
C141579 (reversed)        ------------------------------------------------------------
C141441 (reversed)        ------------------------------------------------------------
C141587 (reversed)        ------------------------------------------------------------
C141611 (reversed)        ------------------------------------------------------------
C141241                   ------------------------------------------------------------
C140539                   ------------------------------------------------------------
C140399                   ------------------------------------------------------------
C141573 (reversed)        ------------------------------------------------------------
C141189 (reversed)        ------------------------------------------------------------
C141595 (reversed)        ------------------------------------------------------------
C141623 (reversed)        ------------------------------------------------------------
C139763                   ------------------------------------------------------------
C141473 (reversed)        ------------------------------------------------------------
C141619 (reversed)        ------------------------------------------------------------
C141603                   ------------------------------------------------------------
C141519 (reversed)        ------------------------------------------------------------
C141563 (reversed)        ------------------------------------------------------------
C141591                   ------------------------------------------------------------
C140837                   ------------------------------------------------------------
C141553 (reversed)        ------------------------------------------------------------
C141617                   ------------------------------------------------------------
C141565                   ------------------------------------------------------------
C141593 (reversed)        ------------------------------------------------------------
C141571                   ------------------------------------------------------------
C141621                   ------------------------------------------------------------
C141577 (reversed)        ------------------------------------------------------------
C141599 (reversed)        ------------------------------------------------------------
C141559                   ------------------------------------------------------------
C141405                   ------------------------------------------------------------
C141575                   ------------------------------------------------------------
C141609                   ------------------------------------------------------------
C141581                   ------------------------------------------------------------
C141555                   ------------------------------------------------------------
C141583                   ------------------------------------------------------------
C141597                   ------------------------------------------------------------
C141613                   ------------------------------------------------------------
C141557 (reversed)        ------------------------------------------------------------
C140147 (reversed)        ------------------------------------------------------------

ref|NC_050064.1|:1-123961 ATAGAAGTGCAAACCGATAGCTGCAGAGGTAGGAATAATGGCACCGGAGATAATATTGTT     840
C141615 (reversed)        ............................................................     775
C141505 (reversed)        ------------------------------------------------------------
C140943 (reversed)        ------------------------------------------------------------
C139379 (reversed)        ------------------------------------------------------------
C141589                   ------------------------------------------------------------
C141605 (reversed)        ------------------------------------------------------------
C141607                   ------------------------------------------------------------
C141545                   ------------------------------------------------------------
C141327 (reversed)        ------------------------------------------------------------
C141579 (reversed)        ------------------------------------------------------------
C141441 (reversed)        ------------------------------------------------------------
C141587 (reversed)        ------------------------------------------------------------
C141611 (reversed)        ------------------------------------------------------------
C141241                   ------------------------------------------------------------
C140539                   ------------------------------------------------------------
C140399                   ------------------------------------------------------------
C141573 (reversed)        ------------------------------------------------------------
C141189 (reversed)        ------------------------------------------------------------
C141595 (reversed)        ------------------------------------------------------------
C141623 (reversed)        ------------------------------------------------------------
C139763                   ------------------------------------------------------------
C141473 (reversed)        ------------------------------------------------------------
C141619 (reversed)        ------------------------------------------------------------
C141603                   ------------------------------------------------------------
C141519 (reversed)        ------------------------------------------------------------
C141563 (reversed)        ------------------------------------------------------------
C141591                   ------------------------------------------------------------
C140837                   ------------------------------------------------------------
C141553 (reversed)        ------------------------------------------------------------
C141617                   ------------------------------------------------------------
C141565                   ------------------------------------------------------------
C141593 (reversed)        ------------------------------------------------------------
C141571                   ------------------------------------------------------------
C141621                   ------------------------------------------------------------
C141577 (reversed)        ------------------------------------------------------------
C141599 (reversed)        ------------------------------------------------------------
C141559                   ------------------------------------------------------------
C141405                   ------------------------------------------------------------
C141575                   ------------------------------------------------------------
C141609                   ------------------------------------------------------------
C141581                   ------------------------------------------------------------
C141555                   ------------------------------------------------------------
C141583                   ------------------------------------------------------------
C141597                   ------------------------------------------------------------
C141613                   ------------------------------------------------------------
C141557 (reversed)        ------------------------------------------------------------
C140147 (reversed)        ------------------------------------------------------------

ref|NC_050064.1|:1-123961 TCCATAAAGAAGAGAACCGGAAACGGGCTCACGAATACCATCAATATCTACCGGAGGAGC     900
C141615 (reversed)        ............................................................     835
C141505 (reversed)        ------------------------------------------------------------
C140943 (reversed)        ------------------------------------------------------------
C139379 (reversed)        ------------------------------------------------------------
C141589                   ------------------------------------------------------------
C141605 (reversed)        ------------------------------------------------------------
C141607                   ------------------------------------------------------------
C141545                   ------------------------------------------------------------
C141327 (reversed)        ------------------------------------------------------------
C141579 (reversed)        ------------------------------------------------------------
C141441 (reversed)        ------------------------------------------------------------
C141587 (reversed)        ------------------------------------------------------------
C141611 (reversed)        ------------------------------------------------------------
C141241                   ------------------------------------------------------------
C140539                   ------------------------------------------------------------
C140399                   ------------------------------------------------------------
C141573 (reversed)        ------------------------------------------------------------
C141189 (reversed)        ------------------------------------------------------------
C141595 (reversed)        ------------------------------------------------------------
C141623 (reversed)        ------------------------------------------------------------
C139763                   ------------------------------------------------------------
C141473 (reversed)        ------------------------------------------------------------
C141619 (reversed)        ------------------------------------------------------------
C141603                   ------------------------------------------------------------
C141519 (reversed)        ------------------------------------------------------------
C141563 (reversed)        ------------------------------------------------------------
C141591                   ------------------------------------------------------------
C140837                   ------------------------------------------------------------
C141553 (reversed)        ------------------------------------------------------------
C141617                   ------------------------------------------------------------
C141565                   ------------------------------------------------------------
C141593 (reversed)        ------------------------------------------------------------
C141571                   ------------------------------------------------------------
C141621                   ------------------------------------------------------------
C141577 (reversed)        ------------------------------------------------------------
C141599 (reversed)        ------------------------------------------------------------
C141559                   ------------------------------------------------------------
C141405                   ------------------------------------------------------------
C141575                   ------------------------------------------------------------
C141609                   ------------------------------------------------------------
C141581                   ------------------------------------------------------------
C141555                   ------------------------------------------------------------
C141583                   ------------------------------------------------------------
C141597                   ------------------------------------------------------------
C141613                   ------------------------------------------------------------
C141557 (reversed)        ------------------------------------------------------------
C140147 (reversed)        ------------------------------------------------------------

ref|NC_050064.1|:1-123961 TGCGATGAAAGCAATAATGAATACAGAGGTTGCGGTCAATAGGGTAGGGATCATCAAAAC     960
C141615 (reversed)        ............................................................     895
C141505 (reversed)        ------------------------------------------------------------
C140943 (reversed)        ------------------------------------------------------------
C139379 (reversed)        ------------------------------------------------------------
C141589                   ------------------------------------------------------------
C141605 (reversed)        ------------------------------------------------------------
C141607                   ------------------------------------------------------------
C141545                   ------------------------------------------------------------
C141327 (reversed)        ------------------------------------------------------------
C141579 (reversed)        ------------------------------------------------------------
C141441 (reversed)        ------------------------------------------------------------
C141587 (reversed)        ------------------------------------------------------------
C141611 (reversed)        ------------------------------------------------------------
C141241                   ------------------------------------------------------------
C140539                   ------------------------------------------------------------
C140399                   ------------------------------------------------------------
C141573 (reversed)        ------------------------------------------------------------
C141189 (reversed)        ------------------------------------------------------------
C141595 (reversed)        ------------------------------------------------------------
C141623 (reversed)        ------------------------------------------------------------
C139763                   ------------------------------------------------------------
C141473 (reversed)        ------------------------------------------------------------
C141619 (reversed)        ------------------------------------------------------------
C141603                   ------------------------------------------------------------
C141519 (reversed)        ------------------------------------------------------------
C141563 (reversed)        ------------------------------------------------------------
C141591                   ------------------------------------------------------------
C140837                   ------------------------------------------------------------
C141553 (reversed)        ------------------------------------------------------------
C141617                   ------------------------------------------------------------
C141565                   ------------------------------------------------------------
C141593 (reversed)        ------------------------------------------------------------
C141571                   ------------------------------------------------------------
C141621                   ------------------------------------------------------------
C141577 (reversed)        ------------------------------------------------------------
C141599 (reversed)        ------------------------------------------------------------
C141559                   ------------------------------------------------------------
C141405                   ------------------------------------------------------------
C141575                   ------------------------------------------------------------
C141609                   ------------------------------------------------------------
C141581                   ------------------------------------------------------------
C141555                   ------------------------------------------------------------
C141583                   ------------------------------------------------------------
C141597                   ------------------------------------------------------------
C141613                   ------------------------------------------------------------
C141557 (reversed)        ------------------------------------------------------------
C140147 (reversed)        ------------------------------------------------------------

ref|NC_050064.1|:1-123961 ACCGAACCATCCAATGTAAAGACGGTTTTCGGTGCTAGTGATCCAGTCGCAGAAGCGACC    1020
C141615 (reversed)        ............................................................     955
C141505 (reversed)        ------------------------------------------------------------
C140943 (reversed)        ------------------------------------------------------------
C139379 (reversed)        ------------------------------------------------------------
C141589                   ------------------------------------------------------------
C141605 (reversed)        ------------------------------------------------------------
C141607                   ------------------------------------------------------------
C141545                   ------------------------------------------------------------
C141327 (reversed)        ------------------------------------------------------------
C141579 (reversed)        ------------------------------------------------------------
C141441 (reversed)        ------------------------------------------------------------
C141587 (reversed)        ------------------------------------------------------------
C141611 (reversed)        ------------------------------------------------------------
C141241                   ------------------------------------------------------------
C140539                   ------------------------------------------------------------
C140399                   ------------------------------------------------------------
C141573 (reversed)        ------------------------------------------------------------
C141189 (reversed)        ------------------------------------------------------------
C141595 (reversed)        ------------------------------------------------------------
C141623 (reversed)        ------------------------------------------------------------
C139763                   ------------------------------------------------------------
C141473 (reversed)        ------------------------------------------------------------
C141619 (reversed)        ------------------------------------------------------------
C141603                   ------------------------------------------------------------
C141519 (reversed)        ------------------------------------------------------------
C141563 (reversed)        ------------------------------------------------------------
C141591                   ------------------------------------------------------------
C140837                   ------------------------------------------------------------
C141553 (reversed)        ------------------------------------------------------------
C141617                   ------------------------------------------------------------
C141565                   ------------------------------------------------------------
C141593 (reversed)        ------------------------------------------------------------
C141571                   ------------------------------------------------------------
C141621                   ------------------------------------------------------------
C141577 (reversed)        ------------------------------------------------------------
C141599 (reversed)        ------------------------------------------------------------
C141559                   ------------------------------------------------------------
C141405                   ------------------------------------------------------------
C141575                   ------------------------------------------------------------
C141609                   ------------------------------------------------------------
C141581                   ------------------------------------------------------------
C141555                   ------------------------------------------------------------
C141583                   ------------------------------------------------------------
C141597                   ------------------------------------------------------------
C141613                   ------------------------------------------------------------
C141557 (reversed)        ------------------------------------------------------------
C140147 (reversed)        ------------------------------------------------------------

ref|NC_050064.1|:1-123961 CCATAAATTTGCGCTTTCGCGTCTTTCTATAATTGCGGTCATGGTCAGAACTTCGTTTAT    1080
C141615 (reversed)        ............................................................    1015
C141505 (reversed)        ------------------------------------------------------------
C140943 (reversed)        ------------------------------------------------------------
C139379 (reversed)        ------------------------------------------------------------
C141589                   ------------------------------------------------------------
C141605 (reversed)        ------------------------------------------------------------
C141607                   ------------------------------------------------------------
C141545                   ------------------------------------------------------------
C141327 (reversed)        ------------------------------------------------------------
C141579 (reversed)        ------------------------------------------------------------
C141441 (reversed)        ------------------------------------------------------------
C141587 (reversed)        ------------------------------------------------------------
C141611 (reversed)        ------------------------------------------------------------
C141241                   ------------------------------------------------------------
C140539                   ------------------------------------------------------------
C140399                   ------------------------------------------------------------
C141573 (reversed)        ------------------------------------------------------------
C141189 (reversed)        ------------------------------------------------------------
C141595 (reversed)        ------------------------------------------------------------
C141623 (reversed)        ------------------------------------------------------------
C139763                   ------------------------------------------------------------
C141473 (reversed)        ------------------------------------------------------------
C141619 (reversed)        ------------------------------------------------------------
C141603                   ------------------------------------------------------------
C141519 (reversed)        ------------------------------------------------------------
C141563 (reversed)        ------------------------------------------------------------
C141591                   ------------------------------------------------------------
C140837                   ------------------------------------------------------------
C141553 (reversed)        ------------------------------------------------------------
C141617                   ------------------------------------------------------------
C141565                   ------------------------------------------------------------
C141593 (reversed)        ------------------------------------------------------------
C141571                   ------------------------------------------------------------
C141621                   ------------------------------------------------------------
C141577 (reversed)        ------------------------------------------------------------
C141599 (reversed)        ------------------------------------------------------------
C141559                   ------------------------------------------------------------
C141405                   ------------------------------------------------------------
C141575                   ------------------------------------------------------------
C141609                   ------------------------------------------------------------
C141581                   ------------------------------------------------------------
C141555                   ------------------------------------------------------------
C141583                   ------------------------------------------------------------
C141597                   ------------------------------------------------------------
C141613                   ------------------------------------------------------------
C141557 (reversed)        ------------------------------------------------------------
C140147 (reversed)        ------------------------------------------------------------

ref|NC_050064.1|:1-123961 AAAATCATCAGAGGCTCCCAAGCATAAGGCTTGTTATTTGACAGTATAATATGATCCATG    1140
C141615 (reversed)        ............................................................    1075
C141505 (reversed)        ------------------------------------------------------------
C140943 (reversed)        ------------------------------------------------------------
C139379 (reversed)        ------------------------------------------------------------
C141589                   ------------------------------------------------------------
C141605 (reversed)        ------------------------------------------------------------
C141607                   ------------------------------------------------------------
C141545                   ------------------------------------------------------------
C141327 (reversed)        ------------------------------------------------------------
C141579 (reversed)        ------------------------------------------------------------
C141441 (reversed)        ------------------------------------------------------------
C141587 (reversed)        ------------------------------------------------------------
C141611 (reversed)        ------------------------------------------------------------
C141241                   ------------------------------------------------------------
C140539                   ------------------------------------------------------------
C140399                   ------------------------------------------------------------
C141573 (reversed)        ------------------------------------------------------------
C141189 (reversed)        ------------------------------------------------------------
C141595 (reversed)        ------------------------------------------------------------
C141623 (reversed)        ------------------------------------------------------------
C139763                   ------------------------------------------------------------
C141473 (reversed)        ------------------------------------------------------------
C141619 (reversed)        ------------------------------------------------------------
C141603                   ------------------------------------------------------------
C141519 (reversed)        ------------------------------------------------------------
C141563 (reversed)        ------------------------------------------------------------
C141591                   ------------------------------------------------------------
C140837                   ------------------------------------------------------------
C141553 (reversed)        ------------------------------------------------------------
C141617                   ------------------------------------------------------------
C141565                   ------------------------------------------------------------
C141593 (reversed)        ------------------------------------------------------------
C141571                   ------------------------------------------------------------
C141621                   ------------------------------------------------------------
C141577 (reversed)        ------------------------------------------------------------
C141599 (reversed)        ------------------------------------------------------------
C141559                   ------------------------------------------------------------
C141405                   ------------------------------------------------------------
C141575                   ------------------------------------------------------------
C141609                   ------------------------------------------------------------
C141581                   ------------------------------------------------------------
C141555                   ------------------------------------------------------------
C141583                   ------------------------------------------------------------
C141597                   ------------------------------------------------------------
C141613                   ------------------------------------------------------------
C141557 (reversed)        ------------------------------------------------------------
C140147 (reversed)        ------------------------------------------------------------

ref|NC_050064.1|:1-123961 TATCAATGTCAACTAATATCCGGGATAGAATATAGTATTTGAGATAGACTCTCTATTTTT    1200
C141615 (reversed)        ............................................................    1135
C141505 (reversed)        ------------------------------------------------------------
C140943 (reversed)        ------------------------------------------------------------
C139379 (reversed)        ------------------------------------------------------------
C141589                   ------------------------------------------------------------
C141605 (reversed)        ------------------------------------------------------------
C141607                   ------------------------------------------------------------
C141545                   ------------------------------------------------------------
C141327 (reversed)        ------------------------------------------------------------
C141579 (reversed)        ------------------------------------------------------------
C141441 (reversed)        ------------------------------------------------------------
C141587 (reversed)        ------------------------------------------------------------
C141611 (reversed)        ------------------------------------------------------------
C141241                   ------------------------------------------------------------
C140539                   ------------------------------------------------------------
C140399                   ------------------------------------------------------------
C141573 (reversed)        ------------------------------------------------------------
C141189 (reversed)        ------------------------------------------------------------
C141595 (reversed)        ------------------------------------------------------------
C141623 (reversed)        ------------------------------------------------------------
C139763                   ------------------------------------------------------------
C141473 (reversed)        ------------------------------------------------------------
C141619 (reversed)        ------------------------------------------------------------
C141603                   ------------------------------------------------------------
C141519 (reversed)        ------------------------------------------------------------
C141563 (reversed)        ------------------------------------------------------------
C141591                   ------------------------------------------------------------
C140837                   ------------------------------------------------------------
C141553 (reversed)        ------------------------------------------------------------
C141617                   ------------------------------------------------------------
C141565                   ------------------------------------------------------------
C141593 (reversed)        ------------------------------------------------------------
C141571                   ------------------------------------------------------------
C141621                   ------------------------------------------------------------
C141577 (reversed)        ------------------------------------------------------------
C141599 (reversed)        ------------------------------------------------------------
C141559                   ------------------------------------------------------------
C141405                   ------------------------------------------------------------
C141575                   ------------------------------------------------------------
C141609                   ------------------------------------------------------------
C141581                   ------------------------------------------------------------
C141555                   ------------------------------------------------------------
C141583                   ------------------------------------------------------------
C141597                   ------------------------------------------------------------
C141613                   ------------------------------------------------------------
C141557 (reversed)        ------------------------------------------------------------
C140147 (reversed)        ------------------------------------------------------------

ref|NC_050064.1|:1-123961 GCGCATATATTACACACTCTATAGATCTATCTGTGGTTAGATACTCCATCAAATTCTTCC    1260
C141615 (reversed)        ............................................................    1195
C141505 (reversed)        ------------------------------------------------------------
C140943 (reversed)        ------------------------------------------------------------
C139379 (reversed)        ------------------------------------------------------------
C141589                   ------------------------------------------------------------
C141605 (reversed)        ------------------------------------------------------------
C141607                   ------------------------------------------------------------
C141545                   ------------------------------------------------------------
C141327 (reversed)        ------------------------------------------------------------
C141579 (reversed)        ------------------------------------------------------------
C141441 (reversed)        ------------------------------------------------------------
C141587 (reversed)        ------------------------------------------------------------
C141611 (reversed)        ------------------------------------------------------------
C141241                   ------------------------------------------------------------
C140539                   ------------------------------------------------------------
C140399                   ------------------------------------------------------------
C141573 (reversed)        ------------------------------------------------------------
C141189 (reversed)        ------------------------------------------------------------
C141595 (reversed)        ------------------------------------------------------------
C141623 (reversed)        ------------------------------------------------------------
C139763                   ------------------------------------------------------------
C141473 (reversed)        ------------------------------------------------------------
C141619 (reversed)        ------------------------------------------------------------
C141603                   ------------------------------------------------------------
C141519 (reversed)        ------------------------------------------------------------
C141563 (reversed)        ------------------------------------------------------------
C141591                   ------------------------------------------------------------
C140837                   ------------------------------------------------------------
C141553 (reversed)        ------------------------------------------------------------
C141617                   ------------------------------------------------------------
C141565                   ------------------------------------------------------------
C141593 (reversed)        ------------------------------------------------------------
C141571                   ------------------------------------------------------------
C141621                   ------------------------------------------------------------
C141577 (reversed)        ------------------------------------------------------------
C141599 (reversed)        ------------------------------------------------------------
C141559                   ------------------------------------------------------------
C141405                   ------------------------------------------------------------
C141575                   ------------------------------------------------------------
C141609                   ------------------------------------------------------------
C141581                   ------------------------------------------------------------
C141555                   ------------------------------------------------------------
C141583                   ------------------------------------------------------------
C141597                   ------------------------------------------------------------
C141613                   ------------------------------------------------------------
C141557 (reversed)        ------------------------------------------------------------
C140147 (reversed)        ------------------------------------------------------------

ref|NC_050064.1|:1-123961 ATTCCTGTAACCAGGAATGGAAGATCCGTTGTAATGAGAACGGATAGGCAGTGAAGATAA    1320
C141615 (reversed)        ............................................................    1255
C141505 (reversed)        ------------------------------------------------------------
C140943 (reversed)        ------------------------------------------------------------
C139379 (reversed)        ------------------------------------------------------------
C141589                   ------------------------------------------------------------
C141605 (reversed)        ------------------------------------------------------------
C141607                   ------------------------------------------------------------
C141545                   ------------------------------------------------------------
C141327 (reversed)        ------------------------------------------------------------
C141579 (reversed)        ------------------------------------------------------------
C141441 (reversed)        ------------------------------------------------------------
C141587 (reversed)        ------------------------------------------------------------
C141611 (reversed)        ------------------------------------------------------------
C141241                   ------------------------------------------------------------
C140539                   ------------------------------------------------------------
C140399                   ------------------------------------------------------------
C141573 (reversed)        ------------------------------------------------------------
C141189 (reversed)        ------------------------------------------------------------
C141595 (reversed)        ------------------------------------------------------------
C141623 (reversed)        ------------------------------------------------------------
C139763                   ------------------------------------------------------------
C141473 (reversed)        ------------------------------------------------------------
C141619 (reversed)        ------------------------------------------------------------
C141603                   ------------------------------------------------------------
C141519 (reversed)        ------------------------------------------------------------
C141563 (reversed)        ------------------------------------------------------------
C141591                   ------------------------------------------------------------
C140837                   ------------------------------------------------------------
C141553 (reversed)        ------------------------------------------------------------
C141617                   ------------------------------------------------------------
C141565                   ------------------------------------------------------------
C141593 (reversed)        ------------------------------------------------------------
C141571                   ------------------------------------------------------------
C141621                   ------------------------------------------------------------
C141577 (reversed)        ------------------------------------------------------------
C141599 (reversed)        ------------------------------------------------------------
C141559                   ------------------------------------------------------------
C141405                   ------------------------------------------------------------
C141575                   ------------------------------------------------------------
C141609                   ------------------------------------------------------------
C141581                   ------------------------------------------------------------
C141555                   ------------------------------------------------------------
C141583                   ------------------------------------------------------------
C141597                   ------------------------------------------------------------
C141613                   ------------------------------------------------------------
C141557 (reversed)        ------------------------------------------------------------
C140147 (reversed)        ------------------------------------------------------------

ref|NC_050064.1|:1-123961 AAATTTTGTTGTTCGCTATAACGAAGTGCAATGCGATTCTGGAACCGAATTCTGAATAAA    1380
C141615 (reversed)        ............................................................    1315
C141505 (reversed)        ------------------------------------------------------------
C140943 (reversed)        ------------------------------------------------------------
C139379 (reversed)        ------------------------------------------------------------
C141589                   ------------------------------------------------------------
C141605 (reversed)        ------------------------------------------------------------
C141607                   ------------------------------------------------------------
C141545                   ------------------------------------------------------------
C141327 (reversed)        ------------------------------------------------------------
C141579 (reversed)        ------------------------------------------------------------
C141441 (reversed)        ------------------------------------------------------------
C141587 (reversed)        ------------------------------------------------------------
C141611 (reversed)        ------------------------------------------------------------
C141241                   ------------------------------------------------------------
C140539                   ------------------------------------------------------------
C140399                   ------------------------------------------------------------
C141573 (reversed)        ------------------------------------------------------------
C141189 (reversed)        ------------------------------------------------------------
C141595 (reversed)        ------------------------------------------------------------
C141623 (reversed)        ------------------------------------------------------------
C139763                   ------------------------------------------------------------
C141473 (reversed)        ------------------------------------------------------------
C141619 (reversed)        ------------------------------------------------------------
C141603                   ------------------------------------------------------------
C141519 (reversed)        ------------------------------------------------------------
C141563 (reversed)        ------------------------------------------------------------
C141591                   ------------------------------------------------------------
C140837                   ------------------------------------------------------------
C141553 (reversed)        ------------------------------------------------------------
C141617                   ------------------------------------------------------------
C141565                   ------------------------------------------------------------
C141593 (reversed)        ------------------------------------------------------------
C141571                   ------------------------------------------------------------
C141621                   ------------------------------------------------------------
C141577 (reversed)        ------------------------------------------------------------
C141599 (reversed)        ------------------------------------------------------------
C141559                   ------------------------------------------------------------
C141405                   ------------------------------------------------------------
C141575                   ------------------------------------------------------------
C141609                   ------------------------------------------------------------
C141581                   ------------------------------------------------------------
C141555                   ------------------------------------------------------------
C141583                   ------------------------------------------------------------
C141597                   ------------------------------------------------------------
C141613                   ------------------------------------------------------------
C141557 (reversed)        ------------------------------------------------------------
C140147 (reversed)        ------------------------------------------------------------

ref|NC_050064.1|:1-123961 TTAATATGAGTGGGATATTAATTCTTCATCACCTTTCCGGAGAACCCATAGTGCGATAGT    1440
C141615 (reversed)        ............................................................    1375
C141505 (reversed)        ------------------------------------------------------------
C140943 (reversed)        ------------------------------------------------------------
C139379 (reversed)        ------------------------------------------------------------
C141589                   ------------------------------------------------------------
C141605 (reversed)        ------------------------------------------------------------
C141607                   ------------------------------------------------------------
C141545                   ------------------------------------------------------------
C141327 (reversed)        ------------------------------------------------------------
C141579 (reversed)        ------------------------------------------------------------
C141441 (reversed)        ------------------------------------------------------------
C141587 (reversed)        ------------------------------------------------------------
C141611 (reversed)        ------------------------------------------------------------
C141241                   ------------------------------------------------------------
C140539                   ------------------------------------------------------------
C140399                   ------------------------------------------------------------
C141573 (reversed)        ------------------------------------------------------------
C141189 (reversed)        ------------------------------------------------------------
C141595 (reversed)        ------------------------------------------------------------
C141623 (reversed)        ------------------------------------------------------------
C139763                   ------------------------------------------------------------
C141473 (reversed)        ------------------------------------------------------------
C141619 (reversed)        ------------------------------------------------------------
C141603                   ------------------------------------------------------------
C141519 (reversed)        ------------------------------------------------------------
C141563 (reversed)        ------------------------------------------------------------
C141591                   ------------------------------------------------------------
C140837                   ------------------------------------------------------------
C141553 (reversed)        ------------------------------------------------------------
C141617                   ------------------------------------------------------------
C141565                   ------------------------------------------------------------
C141593 (reversed)        ------------------------------------------------------------
C141571                   ------------------------------------------------------------
C141621                   ------------------------------------------------------------
C141577 (reversed)        ------------------------------------------------------------
C141599 (reversed)        ------------------------------------------------------------
C141559                   ------------------------------------------------------------
C141405                   ------------------------------------------------------------
C141575                   ------------------------------------------------------------
C141609                   ------------------------------------------------------------
C141581                   ------------------------------------------------------------
C141555                   ------------------------------------------------------------
C141583                   ------------------------------------------------------------
C141597                   ------------------------------------------------------------
C141613                   ------------------------------------------------------------
C141557 (reversed)        ------------------------------------------------------------
C140147 (reversed)        ------------------------------------------------------------

ref|NC_050064.1|:1-123961 TCGTTACCTGTGAATAGGAACAAATAGGAAAAGGAACTTGATTGGATCCAGAACCAGAAT    1500
C141615 (reversed)        ............................................................    1435
C141505 (reversed)        ------------------------------------------------------------
C140943 (reversed)        ------------------------------------------------------------
C139379 (reversed)        ------------------------------------------------------------
C141589                   ------------------------------------------------------------
C141605 (reversed)        ------------------------------------------------------------
C141607                   ------------------------------------------------------------
C141545                   ------------------------------------------------------------
C141327 (reversed)        ------------------------------------------------------------
C141579 (reversed)        ------------------------------------------------------------
C141441 (reversed)        ------------------------------------------------------------
C141587 (reversed)        ------------------------------------------------------------
C141611 (reversed)        ------------------------------------------------------------
C141241                   ------------------------------------------------------------
C140539                   ------------------------------------------------------------
C140399                   ------------------------------------------------------------
C141573 (reversed)        ------------------------------------------------------------
C141189 (reversed)        ------------------------------------------------------------
C141595 (reversed)        ------------------------------------------------------------
C141623 (reversed)        ------------------------------------------------------------
C139763                   ------------------------------------------------------------
C141473 (reversed)        ------------------------------------------------------------
C141619 (reversed)        ------------------------------------------------------------
C141603                   ------------------------------------------------------------
C141519 (reversed)        ------------------------------------------------------------
C141563 (reversed)        ------------------------------------------------------------
C141591                   ------------------------------------------------------------
C140837                   ------------------------------------------------------------
C141553 (reversed)        ------------------------------------------------------------
C141617                   ------------------------------------------------------------
C141565                   ------------------------------------------------------------
C141593 (reversed)        ------------------------------------------------------------
C141571                   ------------------------------------------------------------
C141621                   ------------------------------------------------------------
C141577 (reversed)        ------------------------------------------------------------
C141599 (reversed)        ------------------------------------------------------------
C141559                   ------------------------------------------------------------
C141405                   ------------------------------------------------------------
C141575                   ------------------------------------------------------------
C141609                   ------------------------------------------------------------
C141581                   ------------------------------------------------------------
C141555                   ------------------------------------------------------------
C141583                   ------------------------------------------------------------
C141597                   ------------------------------------------------------------
C141613                   ------------------------------------------------------------
C141557 (reversed)        ------------------------------------------------------------
C140147 (reversed)        ------------------------------------------------------------

ref|NC_050064.1|:1-123961 AAGTGGACAGAGGTCCCTATCAGAAATTTGATCCGGGTTGCCCGGGACTCGAACCCGGAG    1560
C141615 (reversed)        ............................................................    1495
C141505 (reversed)        ------------------------------------------------------------
C140943 (reversed)        ------------------------------------------------------------
C139379 (reversed)        ------------------------------------------------------------
C141589                   ------------------------------------------------------------
C141605 (reversed)        ------------------------------------------------------------
C141607                   ------------------------------------------------------------
C141545                   ------------------------------------------------------------
C141327 (reversed)        ------------------------------------------------------------
C141579 (reversed)        ------------------------------------------------------------
C141441 (reversed)        ------------------------------------------------------------
C141587 (reversed)        ------------------------------------------------------------
C141611 (reversed)        ------------------------------------------------------------
C141241                   ------------------------------------------------------------
C140539                   ------------------------------------------------------------
C140399                   ------------------------------------------------------------
C141573 (reversed)        ------------------------------------------------------------
C141189 (reversed)        ------------------------------------------------------------
C141595 (reversed)        ------------------------------------------------------------
C141623 (reversed)        ------------------------------------------------------------
C139763                   ------------------------------------------------------------
C141473 (reversed)        ------------------------------------------------------------
C141619 (reversed)        ------------------------------------------------------------
C141603                   ------------------------------------------------------------
C141519 (reversed)        ------------------------------------------------------------
C141563 (reversed)        ------------------------------------------------------------
C141591                   ------------------------------------------------------------
C140837                   ------------------------------------------------------------
C141553 (reversed)        ------------------------------------------------------------
C141617                   ------------------------------------------------------------
C141565                   ------------------------------------------------------------
C141593 (reversed)        ------------------------------------------------------------
C141571                   ------------------------------------------------------------
C141621                   ------------------------------------------------------------
C141577 (reversed)        ------------------------------------------------------------
C141599 (reversed)        ------------------------------------------------------------
C141559                   ------------------------------------------------------------
C141405                   ------------------------------------------------------------
C141575                   ------------------------------------------------------------
C141609                   ------------------------------------------------------------
C141581                   ------------------------------------------------------------
C141555                   ------------------------------------------------------------
C141583                   ------------------------------------------------------------
C141597                   ------------------------------------------------------------
C141613                   ------------------------------------------------------------
C141557 (reversed)        ------------------------------------------------------------
C140147 (reversed)        ------------------------------------------------------------

ref|NC_050064.1|:1-123961 CTCGTCGGATGGAGTGGATTATCTGCTCCTTCAGTATCAGTAAGAGCGAGAAATCTCTCC    1620
C141615 (reversed)        ............................................................    1555
C141505 (reversed)        ------------------------------------------------------------
C140943 (reversed)        ------------------------------------------------------------
C139379 (reversed)        ------------------------------------------------------------
C141589                   ------------------------------------------------------------
C141605 (reversed)        ------------------------------------------------------------
C141607                   ------------------------------------------------------------
C141545                   ------------------------------------------------------------
C141327 (reversed)        ------------------------------------------------------------
C141579 (reversed)        ------------------------------------------------------------
C141441 (reversed)        ------------------------------------------------------------
C141587 (reversed)        ------------------------------------------------------------
C141611 (reversed)        ------------------------------------------------------------
C141241                   ------------------------------------------------------------
C140539                   ------------------------------------------------------------
C140399                   ------------------------------------------------------------
C141573 (reversed)        ------------------------------------------------------------
C141189 (reversed)        ------------------------------------------------------------
C141595 (reversed)        ------------------------------------------------------------
C141623 (reversed)        ------------------------------------------------------------
C139763                   ------------------------------------------------------------
C141473 (reversed)        ------------------------------------------------------------
C141619 (reversed)        ------------------------------------------------------------
C141603                   ------------------------------------------------------------
C141519 (reversed)        ------------------------------------------------------------
C141563 (reversed)        ------------------------------------------------------------
C141591                   ------------------------------------------------------------
C140837                   ------------------------------------------------------------
C141553 (reversed)        ------------------------------------------------------------
C141617                   ------------------------------------------------------------
C141565                   ------------------------------------------------------------
C141593 (reversed)        ------------------------------------------------------------
C141571                   ------------------------------------------------------------
C141621                   ------------------------------------------------------------
C141577 (reversed)        ------------------------------------------------------------
C141599 (reversed)        ------------------------------------------------------------
C141559                   ------------------------------------------------------------
C141405                   ------------------------------------------------------------
C141575                   ------------------------------------------------------------
C141609                   ------------------------------------------------------------
C141581                   ------------------------------------------------------------
C141555                   ------------------------------------------------------------
C141583                   ------------------------------------------------------------
C141597                   ------------------------------------------------------------
C141613                   ------------------------------------------------------------
C141557 (reversed)        ------------------------------------------------------------
C140147 (reversed)        ------------------------------------------------------------

ref|NC_050064.1|:1-123961 CCAAACCGTGCTTGCAATTCTCATCGCACACGGCTTTCCCCATGTAATGTATCTATTTCC    1680
C141615 (reversed)        ............................................................    1615
C141505 (reversed)        ------------------------------------------------------------
C140943 (reversed)        ------------------------------------------------------------
C139379 (reversed)        ------------------------------------------------------------
C141589                   ------------------------------------------------------------
C141605 (reversed)        ------------------------------------------------------------
C141607                   ------------------------------------------------------------
C141545                   ------------------------------------------------------------
C141327 (reversed)        ------------------------------------------------------------
C141579 (reversed)        ------------------------------------------------------------
C141441 (reversed)        ------------------------------------------------------------
C141587 (reversed)        ------------------------------------------------------------
C141611 (reversed)        ------------------------------------------------------------
C141241                   ------------------------------------------------------------
C140539                   ------------------------------------------------------------
C140399                   ------------------------------------------------------------
C141573 (reversed)        ------------------------------------------------------------
C141189 (reversed)        ------------------------------------------------------------
C141595 (reversed)        ------------------------------------------------------------
C141623 (reversed)        ------------------------------------------------------------
C139763                   ------------------------------------------------------------
C141473 (reversed)        ------------------------------------------------------------
C141619 (reversed)        ------------------------------------------------------------
C141603                   ------------------------------------------------------------
C141519 (reversed)        ------------------------------------------------------------
C141563 (reversed)        ------------------------------------------------------------
C141591                   ------------------------------------------------------------
C140837                   ------------------------------------------------------------
C141553 (reversed)        ------------------------------------------------------------
C141617                   ------------------------------------------------------------
C141565                   ------------------------------------------------------------
C141593 (reversed)        ------------------------------------------------------------
C141571                   ------------------------------------------------------------
C141621                   ------------------------------------------------------------
C141577 (reversed)        ------------------------------------------------------------
C141599 (reversed)        ------------------------------------------------------------
C141559                   ------------------------------------------------------------
C141405                   ------------------------------------------------------------
C141575                   ------------------------------------------------------------
C141609                   ------------------------------------------------------------
C141581                   ------------------------------------------------------------
C141555                   ------------------------------------------------------------
C141583                   ------------------------------------------------------------
C141597                   ------------------------------------------------------------
C141613                   ------------------------------------------------------------
C141557 (reversed)        ------------------------------------------------------------
C140147 (reversed)        ------------------------------------------------------------

ref|NC_050064.1|:1-123961 TAATCATTTTAGTTCTCGGATGGCAAAATAAAAATGATTCTGAATCGAGGCAATGACTCA    1740
C141615 (reversed)        ............................................................    1675
C141505 (reversed)        ------------------------------------------------------------
C140943 (reversed)        ------------------------------------------------------------
C139379 (reversed)        ------------------------------------------------------------
C141589                   ------------------------------------------------------------
C141605 (reversed)        ------------------------------------------------------------
C141607                   ------------------------------------------------------------
C141545                   ------------------------------------------------------------
C141327 (reversed)        ------------------------------------------------------------
C141579 (reversed)        ------------------------------------------------------------
C141441 (reversed)        ------------------------------------------------------------
C141587 (reversed)        ------------------------------------------------------------
C141611 (reversed)        ------------------------------------------------------------
C141241                   ------------------------------------------------------------
C140539                   ------------------------------------------------------------
C140399                   ------------------------------------------------------------
C141573 (reversed)        ------------------------------------------------------------
C141189 (reversed)        ------------------------------------------------------------
C141595 (reversed)        ------------------------------------------------------------
C141623 (reversed)        ------------------------------------------------------------
C139763                   ------------------------------------------------------------
C141473 (reversed)        ------------------------------------------------------------
C141619 (reversed)        ------------------------------------------------------------
C141603                   ------------------------------------------------------------
C141519 (reversed)        ------------------------------------------------------------
C141563 (reversed)        ------------------------------------------------------------
C141591                   ------------------------------------------------------------
C140837                   ------------------------------------------------------------
C141553 (reversed)        ------------------------------------------------------------
C141617                   ------------------------------------------------------------
C141565                   ------------------------------------------------------------
C141593 (reversed)        ------------------------------------------------------------
C141571                   ------------------------------------------------------------
C141621                   ------------------------------------------------------------
C141577 (reversed)        ------------------------------------------------------------
C141599 (reversed)        ------------------------------------------------------------
C141559                   ------------------------------------------------------------
C141405                   ------------------------------------------------------------
C141575                   ------------------------------------------------------------
C141609                   ------------------------------------------------------------
C141581                   ------------------------------------------------------------
C141555                   ------------------------------------------------------------
C141583                   ------------------------------------------------------------
C141597                   ------------------------------------------------------------
C141613                   ------------------------------------------------------------
C141557 (reversed)        ------------------------------------------------------------
C140147 (reversed)        ------------------------------------------------------------

ref|NC_050064.1|:1-123961 AAGAGCATTTCATTGGTCAAATAAGTTTTCTATTTTCAGATCCTGTATCTTTTGCCAGGA    1800
C141615 (reversed)        ............................................................    1735
C141505 (reversed)        ------------------------------------------------------------
C140943 (reversed)        ------------------------------------------------------------
C139379 (reversed)        ------------------------------------------------------------
C141589                   ------------------------------------------------------------
C141605 (reversed)        ------------------------------------------------------------
C141607                   ------------------------------------------------------------
C141545                   ------------------------------------------------------------
C141327 (reversed)        ------------------------------------------------------------
C141579 (reversed)        ------------------------------------------------------------
C141441 (reversed)        ------------------------------------------------------------
C141587 (reversed)        ------------------------------------------------------------
C141611 (reversed)        ------------------------------------------------------------
C141241                   ------------------------------------------------------------
C140539                   ------------------------------------------------------------
C140399                   ------------------------------------------------------------
C141573 (reversed)        ------------------------------------------------------------
C141189 (reversed)        ------------------------------------------------------------
C141595 (reversed)        ------------------------------------------------------------
C141623 (reversed)        ------------------------------------------------------------
C139763                   ------------------------------------------------------------
C141473 (reversed)        ------------------------------------------------------------
C141619 (reversed)        ------------------------------------------------------------
C141603                   ------------------------------------------------------------
C141519 (reversed)        ------------------------------------------------------------
C141563 (reversed)        ------------------------------------------------------------
C141591                   ------------------------------------------------------------
C140837                   ------------------------------------------------------------
C141553 (reversed)        ------------------------------------------------------------
C141617                   ------------------------------------------------------------
C141565                   ------------------------------------------------------------
C141593 (reversed)        ------------------------------------------------------------
C141571                   ------------------------------------------------------------
C141621                   ------------------------------------------------------------
C141577 (reversed)        ------------------------------------------------------------
C141599 (reversed)        ------------------------------------------------------------
C141559                   ------------------------------------------------------------
C141405                   ------------------------------------------------------------
C141575                   ------------------------------------------------------------
C141609                   ------------------------------------------------------------
C141581                   ------------------------------------------------------------
C141555                   ------------------------------------------------------------
C141583                   ------------------------------------------------------------
C141597                   ------------------------------------------------------------
C141613                   ------------------------------------------------------------
C141557 (reversed)        ------------------------------------------------------------
C140147 (reversed)        ------------------------------------------------------------

ref|NC_050064.1|:1-123961 ATGGGCTAGGGGATTTATCTGGGGAATATCTGAATGCCAAATTCGTTCTCTCTGTGAACG    1860
C141615 (reversed)        ............................................................    1795
C141505 (reversed)        ------------------------------------------------------------
C140943 (reversed)        ------------------------------------------------------------
C139379 (reversed)        ------------------------------------------------------------
C141589                   ------------------------------------------------------------
C141605 (reversed)        ------------------------------------------------------------
C141607                   ------------------------------------------------------------
C141545                   ------------------------------------------------------------
C141327 (reversed)        ------------------------------------------------------------
C141579 (reversed)        ------------------------------------------------------------
C141441 (reversed)        ------------------------------------------------------------
C141587 (reversed)        ------------------------------------------------------------
C141611 (reversed)        ------------------------------------------------------------
C141241                   ------------------------------------------------------------
C140539                   ------------------------------------------------------------
C140399                   ------------------------------------------------------------
C141573 (reversed)        ------------------------------------------------------------
C141189 (reversed)        ------------------------------------------------------------
C141595 (reversed)        ------------------------------------------------------------
C141623 (reversed)        ------------------------------------------------------------
C139763                   ------------------------------------------------------------
C141473 (reversed)        ------------------------------------------------------------
C141619 (reversed)        ------------------------------------------------------------
C141603                   ------------------------------------------------------------
C141519 (reversed)        ------------------------------------------------------------
C141563 (reversed)        ------------------------------------------------------------
C141591                   ------------------------------------------------------------
C140837                   ------------------------------------------------------------
C141553 (reversed)        ------------------------------------------------------------
C141617                   ------------------------------------------------------------
C141565                   ------------------------------------------------------------
C141593 (reversed)        ------------------------------------------------------------
C141571                   ------------------------------------------------------------
C141621                   ------------------------------------------------------------
C141577 (reversed)        ------------------------------------------------------------
C141599 (reversed)        ------------------------------------------------------------
C141559                   ------------------------------------------------------------
C141405                   ------------------------------------------------------------
C141575                   ------------------------------------------------------------
C141609                   ------------------------------------------------------------
C141581                   ------------------------------------------------------------
C141555                   ------------------------------------------------------------
C141583                   ------------------------------------------------------------
C141597                   ------------------------------------------------------------
C141613                   ------------------------------------------------------------
C141557 (reversed)        ------------------------------------------------------------
C140147 (reversed)        ------------------------------------------------------------

ref|NC_050064.1|:1-123961 GGCCGCCGCTTTTGATGAAAAAGGCGGAGAATCCAATTCTCGTTCTTTTGAAAACGATTT    1920
C141615 (reversed)        ............................................................    1855
C141505 (reversed)        ------------------------------------------------------------
C140943 (reversed)        ------------------------------------------------------------
C139379 (reversed)        ------------------------------------------------------------
C141589                   ------------------------------------------------------------
C141605 (reversed)        ------------------------------------------------------------
C141607                   ------------------------------------------------------------
C141545                   ------------------------------------------------------------
C141327 (reversed)        ------------------------------------------------------------
C141579 (reversed)        ------------------------------------------------------------
C141441 (reversed)        ------------------------------------------------------------
C141587 (reversed)        ------------------------------------------------------------
C141611 (reversed)        ------------------------------------------------------------
C141241                   ------------------------------------------------------------
C140539                   ------------------------------------------------------------
C140399                   ------------------------------------------------------------
C141573 (reversed)        ------------------------------------------------------------
C141189 (reversed)        ------------------------------------------------------------
C141595 (reversed)        ------------------------------------------------------------
C141623 (reversed)        ------------------------------------------------------------
C139763                   ------------------------------------------------------------
C141473 (reversed)        ------------------------------------------------------------
C141619 (reversed)        ------------------------------------------------------------
C141603                   ------------------------------------------------------------
C141519 (reversed)        ------------------------------------------------------------
C141563 (reversed)        ------------------------------------------------------------
C141591                   ------------------------------------------------------------
C140837                   ------------------------------------------------------------
C141553 (reversed)        ------------------------------------------------------------
C141617                   ------------------------------------------------------------
C141565                   ------------------------------------------------------------
C141593 (reversed)        ------------------------------------------------------------
C141571                   ------------------------------------------------------------
C141621                   ------------------------------------------------------------
C141577 (reversed)        ------------------------------------------------------------
C141599 (reversed)        ------------------------------------------------------------
C141559                   ------------------------------------------------------------
C141405                   ------------------------------------------------------------
C141575                   ------------------------------------------------------------
C141609                   ------------------------------------------------------------
C141581                   ------------------------------------------------------------
C141555                   ------------------------------------------------------------
C141583                   ------------------------------------------------------------
C141597                   ------------------------------------------------------------
C141613                   ------------------------------------------------------------
C141557 (reversed)        ------------------------------------------------------------
C140147 (reversed)        ------------------------------------------------------------

ref|NC_050064.1|:1-123961 TTTAAAGAGTTCTGGACCTAATTCCTTCCGAACTACACGTATCGTACTTTTATGTTTACA    1980
C141615 (reversed)        ............................................................    1915
C141505 (reversed)        ------------------------------------------------------------
C140943 (reversed)        ------------------------------------------------------------
C139379 (reversed)        ------------------------------------------------------------
C141589                   ------------------------------------------------------------
C141605 (reversed)        ------------------------------------------------------------
C141607                   ------------------------------------------------------------
C141545                   ------------------------------------------------------------
C141327 (reversed)        ------------------------------------------------------------
C141579 (reversed)        ------------------------------------------------------------
C141441 (reversed)        ------------------------------------------------------------
C141587 (reversed)        ------------------------------------------------------------
C141611 (reversed)        ------------------------------------------------------------
C141241                   ------------------------------------------------------------
C140539                   ------------------------------------------------------------
C140399                   ------------------------------------------------------------
C141573 (reversed)        ------------------------------------------------------------
C141189 (reversed)        ------------------------------------------------------------
C141595 (reversed)        ------------------------------------------------------------
C141623 (reversed)        ------------------------------------------------------------
C139763                   ------------------------------------------------------------
C141473 (reversed)        ------------------------------------------------------------
C141619 (reversed)        ------------------------------------------------------------
C141603                   ------------------------------------------------------------
C141519 (reversed)        ------------------------------------------------------------
C141563 (reversed)        ------------------------------------------------------------
C141591                   ------------------------------------------------------------
C140837                   ------------------------------------------------------------
C141553 (reversed)        ------------------------------------------------------------
C141617                   ------------------------------------------------------------
C141565                   ------------------------------------------------------------
C141593 (reversed)        ------------------------------------------------------------
C141571                   ------------------------------------------------------------
C141621                   ------------------------------------------------------------
C141577 (reversed)        ------------------------------------------------------------
C141599 (reversed)        ------------------------------------------------------------
C141559                   ------------------------------------------------------------
C141405                   ------------------------------------------------------------
C141575                   ------------------------------------------------------------
C141609                   ------------------------------------------------------------
C141581                   ------------------------------------------------------------
C141555                   ------------------------------------------------------------
C141583                   ------------------------------------------------------------
C141597                   ------------------------------------------------------------
C141613                   ------------------------------------------------------------
C141557 (reversed)        ------------------------------------------------------------
C140147 (reversed)        ------------------------------------------------------------

ref|NC_050064.1|:1-123961 GGCTAAAGTTTTAGCACATGATAATGAAAGTATATACTTTATACGATATAAACCATCTCG    2040
C141615 (reversed)        ............................................................    1975
C141505 (reversed)        ------------------------------------------------------------
C140943 (reversed)        ------------------------------------------------------------
C139379 (reversed)        ------------------------------------------------------------
C141589                   ------------------------------------------------------------
C141605 (reversed)        ------------------------------------------------------------
C141607                   ------------------------------------------------------------
C141545                   ------------------------------------------------------------
C141327 (reversed)        ------------------------------------------------------------
C141579 (reversed)        ------------------------------------------------------------
C141441 (reversed)        ------------------------------------------------------------
C141587 (reversed)        ------------------------------------------------------------
C141611 (reversed)        ------------------------------------------------------------
C141241                   ------------------------------------------------------------
C140539                   ------------------------------------------------------------
C140399                   ------------------------------------------------------------
C141573 (reversed)        ------------------------------------------------------------
C141189 (reversed)        ------------------------------------------------------------
C141595 (reversed)        ------------------------------------------------------------
C141623 (reversed)        ------------------------------------------------------------
C139763                   ------------------------------------------------------------
C141473 (reversed)        ------------------------------------------------------------
C141619 (reversed)        ------------------------------------------------------------
C141603                   ------------------------------------------------------------
C141519 (reversed)        ------------------------------------------------------------
C141563 (reversed)        ------------------------------------------------------------
C141591                   ------------------------------------------------------------
C140837                   ------------------------------------------------------------
C141553 (reversed)        ------------------------------------------------------------
C141617                   ------------------------------------------------------------
C141565                   ------------------------------------------------------------
C141593 (reversed)        ------------------------------------------------------------
C141571                   ------------------------------------------------------------
C141621                   ------------------------------------------------------------
C141577 (reversed)        ------------------------------------------------------------
C141599 (reversed)        ------------------------------------------------------------
C141559                   ------------------------------------------------------------
C141405                   ------------------------------------------------------------
C141575                   ------------------------------------------------------------
C141609                   ------------------------------------------------------------
C141581                   ------------------------------------------------------------
C141555                   ------------------------------------------------------------
C141583                   ------------------------------------------------------------
C141597                   ------------------------------------------------------------
C141613                   ------------------------------------------------------------
C141557 (reversed)        ------------------------------------------------------------
C140147 (reversed)        ------------------------------------------------------------

ref|NC_050064.1|:1-123961 ACCAAAGGATCCACTGTAGTAATGAAAAATATTTCTCCAAATTCGATCGAATCGATCCAG    2100
C141615 (reversed)        .............................G..............................    2035
C141505 (reversed)        ------------------------------------------------------------
C140943 (reversed)        ------------------------------------------------------------
C139379 (reversed)        ------------------------------------------------------------
C141589                   ------------------------------------------------------------
C141605 (reversed)        ------------------------------------------------------------
C141607                   ------------------------------------------------------------
C141545                   ------------------------------------------------------------
C141327 (reversed)        ------------------------------------------------------------
C141579 (reversed)        ------------------------------------------------------------
C141441 (reversed)        ------------------------------------------------------------
C141587 (reversed)        ------------------------------------------------------------
C141611 (reversed)        ------------------------------------------------------------
C141241                   ------------------------------------------------------------
C140539                   ------------------------------------------------------------
C140399                   ------------------------------------------------------------
C141573 (reversed)        ------------------------------------------------------------
C141189 (reversed)        ------------------------------------------------------------
C141595 (reversed)        ------------------------------------------------------------
C141623 (reversed)        ------------------------------------------------------------
C139763                   ------------------------------------------------------------
C141473 (reversed)        ------------------------------------------------------------
C141619 (reversed)        ------------------------------------------------------------
C141603                   ------------------------------------------------------------
C141519 (reversed)        ------------------------------------------------------------
C141563 (reversed)        ------------------------------------------------------------
C141591                   ------------------------------------------------------------
C140837                   ------------------------------------------------------------
C141553 (reversed)        ------------------------------------------------------------
C141617                   ------------------------------------------------------------
C141565                   ------------------------------------------------------------
C141593 (reversed)        ------------------------------------------------------------
C141571                   ------------------------------------------------------------
C141621                   ------------------------------------------------------------
C141577 (reversed)        ------------------------------------------------------------
C141599 (reversed)        ------------------------------------------------------------
C141559                   ------------------------------------------------------------
C141405                   ------------------------------------------------------------
C141575                   ------------------------------------------------------------
C141609                   ------------------------------------------------------------
C141581                   ------------------------------------------------------------
C141555                   ------------------------------------------------------------
C141583                   ------------------------------------------------------------
C141597                   ------------------------------------------------------------
C141613                   ------------------------------------------------------------
C141557 (reversed)        ------------------------------------------------------------
C140147 (reversed)        ------------------------------------------------------------

ref|NC_050064.1|:1-123961 GATATCATCATCTGTTAGACTGGTCCAAGACAATTTACTAATTGGCCGCCCTGATATATC    2160
C141615 (reversed)        ............................................................    2095
C141505 (reversed)        ------------------------------------------------------------
C140943 (reversed)        ------------------------------------------------------------
C139379 (reversed)        ------------------------------------------------------------
C141589                   ------------------------------------------------------------
C141605 (reversed)        ------------------------------------------------------------
C141607                   ------------------------------------------------------------
C141545                   ------------------------------------------------------------
C141327 (reversed)        ------------------------------------------------------------
C141579 (reversed)        ------------------------------------------------------------
C141441 (reversed)        ------------------------------------------------------------
C141587 (reversed)        ------------------------------------------------------------
C141611 (reversed)        ------------------------------------------------------------
C141241                   ------------------------------------------------------------
C140539                   ------------------------------------------------------------
C140399                   ------------------------------------------------------------
C141573 (reversed)        ------------------------------------------------------------
C141189 (reversed)        ------------------------------------------------------------
C141595 (reversed)        ------------------------------------------------------------
C141623 (reversed)        ------------------------------------------------------------
C139763                   ------------------------------------------------------------
C141473 (reversed)        ------------------------------------------------------------
C141619 (reversed)        ------------------------------------------------------------
C141603                   ------------------------------------------------------------
C141519 (reversed)        ------------------------------------------------------------
C141563 (reversed)        ------------------------------------------------------------
C141591                   ------------------------------------------------------------
C140837                   ------------------------------------------------------------
C141553 (reversed)        ------------------------------------------------------------
C141617                   ------------------------------------------------------------
C141565                   ------------------------------------------------------------
C141593 (reversed)        ------------------------------------------------------------
C141571                   ------------------------------------------------------------
C141621                   ------------------------------------------------------------
C141577 (reversed)        ------------------------------------------------------------
C141599 (reversed)        ------------------------------------------------------------
C141559                   ------------------------------------------------------------
C141405                   ------------------------------------------------------------
C141575                   ------------------------------------------------------------
C141609                   ------------------------------------------------------------
C141581                   ------------------------------------------------------------
C141555                   ------------------------------------------------------------
C141583                   ------------------------------------------------------------
C141597                   ------------------------------------------------------------
C141613                   ------------------------------------------------------------
C141557 (reversed)        ------------------------------------------------------------
C140147 (reversed)        ------------------------------------------------------------

ref|NC_050064.1|:1-123961 ACAGAATTTTTCTCTAGACAATAATCCAATTATTGGTACAATCGGAACTATTGGATCAAA    2220
C141615 (reversed)        ............................................................    2155
C141505 (reversed)        ------------------------------------------------------------
C140943 (reversed)        ------------------------------------------------------------
C139379 (reversed)        ------------------------------------------------------------
C141589                   ------------------------------------------------------------
C141605 (reversed)        ------------------------------------------------------------
C141607                   ------------------------------------------------------------
C141545                   ------------------------------------------------------------
C141327 (reversed)        ------------------------------------------------------------
C141579 (reversed)        ------------------------------------------------------------
C141441 (reversed)        ------------------------------------------------------------
C141587 (reversed)        ------------------------------------------------------------
C141611 (reversed)        ------------------------------------------------------------
C141241                   ------------------------------------------------------------
C140539                   ------------------------------------------------------------
C140399                   ------------------------------------------------------------
C141573 (reversed)        ------------------------------------------------------------
C141189 (reversed)        ------------------------------------------------------------
C141595 (reversed)        ------------------------------------------------------------
C141623 (reversed)        ------------------------------------------------------------
C139763                   ------------------------------------------------------------
C141473 (reversed)        ------------------------------------------------------------
C141619 (reversed)        ------------------------------------------------------------
C141603                   ------------------------------------------------------------
C141519 (reversed)        ------------------------------------------------------------
C141563 (reversed)        ------------------------------------------------------------
C141591                   ------------------------------------------------------------
C140837                   ------------------------------------------------------------
C141553 (reversed)        ------------------------------------------------------------
C141617                   ------------------------------------------------------------
C141565                   ------------------------------------------------------------
C141593 (reversed)        ------------------------------------------------------------
C141571                   ------------------------------------------------------------
C141621                   ------------------------------------------------------------
C141577 (reversed)        ------------------------------------------------------------
C141599 (reversed)        ------------------------------------------------------------
C141559                   ------------------------------------------------------------
C141405                   ------------------------------------------------------------
C141575                   ------------------------------------------------------------
C141609                   ------------------------------------------------------------
C141581                   ------------------------------------------------------------
C141555                   ------------------------------------------------------------
C141583                   ------------------------------------------------------------
C141597                   ------------------------------------------------------------
C141613                   ------------------------------------------------------------
C141557 (reversed)        ------------------------------------------------------------
C140147 (reversed)        ------------------------------------------------------------

ref|NC_050064.1|:1-123961 TTCATCGGTAATAAGATCGGCAATGAATAACTCATCTAGCATTTTAGTCTTGACCAAAAG    2280
C141615 (reversed)        ............................................................    2215
C141505 (reversed)        ------------------------------------------------------------
C140943 (reversed)        ------------------------------------------------------------
C139379 (reversed)        ------------------------------------------------------------
C141589                   ------------------------------------------------------------
C141605 (reversed)        ------------------------------------------------------------
C141607                   ------------------------------------------------------------
C141545                   ------------------------------------------------------------
C141327 (reversed)        ------------------------------------------------------------
C141579 (reversed)        ------------------------------------------------------------
C141441 (reversed)        ------------------------------------------------------------
C141587 (reversed)        ------------------------------------------------------------
C141611 (reversed)        ------------------------------------------------------------
C141241                   ------------------------------------------------------------
C140539                   ------------------------------------------------------------
C140399                   ------------------------------------------------------------
C141573 (reversed)        ------------------------------------------------------------
C141189 (reversed)        ------------------------------------------------------------
C141595 (reversed)        ------------------------------------------------------------
C141623 (reversed)        ------------------------------------------------------------
C139763                   ------------------------------------------------------------
C141473 (reversed)        ------------------------------------------------------------
C141619 (reversed)        ------------------------------------------------------------
C141603                   ------------------------------------------------------------
C141519 (reversed)        ------------------------------------------------------------
C141563 (reversed)        ------------------------------------------------------------
C141591                   ------------------------------------------------------------
C140837                   ------------------------------------------------------------
C141553 (reversed)        ------------------------------------------------------------
C141617                   ------------------------------------------------------------
C141565                   ------------------------------------------------------------
C141593 (reversed)        ------------------------------------------------------------
C141571                   ------------------------------------------------------------
C141621                   ------------------------------------------------------------
C141577 (reversed)        ------------------------------------------------------------
C141599 (reversed)        ------------------------------------------------------------
C141559                   ------------------------------------------------------------
C141405                   ------------------------------------------------------------
C141575                   ------------------------------------------------------------
C141609                   ------------------------------------------------------------
C141581                   ------------------------------------------------------------
C141555                   ------------------------------------------------------------
C141583                   ------------------------------------------------------------
C141597                   ------------------------------------------------------------
C141613                   ------------------------------------------------------------
C141557 (reversed)        ------------------------------------------------------------
C140147 (reversed)        ------------------------------------------------------------

ref|NC_050064.1|:1-123961 AGGTTTCATCCGAACCCTCAGAAAATAACCTAAAGAAGAAGAACAATTCTTGGATAATTG    2340
C141615 (reversed)        ............................................................    2275
C141505 (reversed)        ------------------------------------------------------------
C140943 (reversed)        ------------------------------------------------------------
C139379 (reversed)        ------------------------------------------------------------
C141589                   ------------------------------------------------------------
C141605 (reversed)        ------------------------------------------------------------
C141607                   ------------------------------------------------------------
C141545                   ------------------------------------------------------------
C141327 (reversed)        ------------------------------------------------------------
C141579 (reversed)        ------------------------------------------------------------
C141441 (reversed)        ------------------------------------------------------------
C141587 (reversed)        ------------------------------------------------------------
C141611 (reversed)        ------------------------------------------------------------
C141241                   ------------------------------------------------------------
C140539                   ------------------------------------------------------------
C140399                   ------------------------------------------------------------
C141573 (reversed)        ------------------------------------------------------------
C141189 (reversed)        ------------------------------------------------------------
C141595 (reversed)        ------------------------------------------------------------
C141623 (reversed)        ------------------------------------------------------------
C139763                   ------------------------------------------------------------
C141473 (reversed)        ------------------------------------------------------------
C141619 (reversed)        ------------------------------------------------------------
C141603                   ------------------------------------------------------------
C141519 (reversed)        ------------------------------------------------------------
C141563 (reversed)        ------------------------------------------------------------
C141591                   ------------------------------------------------------------
C140837                   ------------------------------------------------------------
C141553 (reversed)        ------------------------------------------------------------
C141617                   ------------------------------------------------------------
C141565                   ------------------------------------------------------------
C141593 (reversed)        ------------------------------------------------------------
C141571                   ------------------------------------------------------------
C141621                   ------------------------------------------------------------
C141577 (reversed)        ------------------------------------------------------------
C141599 (reversed)        ------------------------------------------------------------
C141559                   ------------------------------------------------------------
C141405                   ------------------------------------------------------------
C141575                   ------------------------------------------------------------
C141609                   ------------------------------------------------------------
C141581                   ------------------------------------------------------------
C141555                   ------------------------------------------------------------
C141583                   ------------------------------------------------------------
C141597                   ------------------------------------------------------------
C141613                   ------------------------------------------------------------
C141557 (reversed)        ------------------------------------------------------------
C140147 (reversed)        ------------------------------------------------------------

ref|NC_050064.1|:1-123961 ATGAAAACATACCCTATAAGGTTCGTTCCAAAGATGGAAATAACATTGCCGAAAAATTGG    2400
C141615 (reversed)        ............................................................    2335
C141505 (reversed)        ------------------------------------------------------------
C140943 (reversed)        ------------------------------------------------------------
C139379 (reversed)        ------------------------------------------------------------
C141589                   ------------------------------------------------------------
C141605 (reversed)        ------------------------------------------------------------
C141607                   ------------------------------------------------------------
C141545                   ------------------------------------------------------------
C141327 (reversed)        ------------------------------------------------------------
C141579 (reversed)        ------------------------------------------------------------
C141441 (reversed)        ------------------------------------------------------------
C141587 (reversed)        ------------------------------------------------------------
C141611 (reversed)        ------------------------------------------------------------
C141241                   ------------------------------------------------------------
C140539                   ------------------------------------------------------------
C140399                   ------------------------------------------------------------
C141573 (reversed)        ------------------------------------------------------------
C141189 (reversed)        ------------------------------------------------------------
C141595 (reversed)        ------------------------------------------------------------
C141623 (reversed)        ------------------------------------------------------------
C139763                   ------------------------------------------------------------
C141473 (reversed)        ------------------------------------------------------------
C141619 (reversed)        ------------------------------------------------------------
C141603                   ------------------------------------------------------------
C141519 (reversed)        ------------------------------------------------------------
C141563 (reversed)        ------------------------------------------------------------
C141591                   ------------------------------------------------------------
C140837                   ------------------------------------------------------------
C141553 (reversed)        ------------------------------------------------------------
C141617                   ------------------------------------------------------------
C141565                   ------------------------------------------------------------
C141593 (reversed)        ------------------------------------------------------------
C141571                   ------------------------------------------------------------
C141621                   ------------------------------------------------------------
C141577 (reversed)        ------------------------------------------------------------
C141599 (reversed)        ------------------------------------------------------------
C141559                   ------------------------------------------------------------
C141405                   ------------------------------------------------------------
C141575                   ------------------------------------------------------------
C141609                   ------------------------------------------------------------
C141581                   ------------------------------------------------------------
C141555                   ------------------------------------------------------------
C141583                   ------------------------------------------------------------
C141597                   ------------------------------------------------------------
C141613                   ------------------------------------------------------------
C141557 (reversed)        ------------------------------------------------------------
C140147 (reversed)        ------------------------------------------------------------

ref|NC_050064.1|:1-123961 AAGATAATATCTATATTTTTTCACTAGGAGATGAGTACCCTTTATAGCTATAATAGATCT    2460
C141615 (reversed)        ............................................................    2395
C141505 (reversed)        ------------------------------------------------------------
C140943 (reversed)        ------------------------------------------------------------
C139379 (reversed)        ------------------------------------------------------------
C141589                   ------------------------------------------------------------
C141605 (reversed)        ------------------------------------------------------------
C141607                   ------------------------------------------------------------
C141545                   ------------------------------------------------------------
C141327 (reversed)        ------------------------------------------------------------
C141579 (reversed)        ------------------------------------------------------------
C141441 (reversed)        ------------------------------------------------------------
C141587 (reversed)        ------------------------------------------------------------
C141611 (reversed)        ------------------------------------------------------------
C141241                   ------------------------------------------------------------
C140539                   ------------------------------------------------------------
C140399                   ------------------------------------------------------------
C141573 (reversed)        ------------------------------------------------------------
C141189 (reversed)        ------------------------------------------------------------
C141595 (reversed)        ------------------------------------------------------------
C141623 (reversed)        ------------------------------------------------------------
C139763                   ------------------------------------------------------------
C141473 (reversed)        ------------------------------------------------------------
C141619 (reversed)        ------------------------------------------------------------
C141603                   ------------------------------------------------------------
C141519 (reversed)        ------------------------------------------------------------
C141563 (reversed)        ------------------------------------------------------------
C141591                   ------------------------------------------------------------
C140837                   ------------------------------------------------------------
C141553 (reversed)        ------------------------------------------------------------
C141617                   ------------------------------------------------------------
C141565                   ------------------------------------------------------------
C141593 (reversed)        ------------------------------------------------------------
C141571                   ------------------------------------------------------------
C141621                   ------------------------------------------------------------
C141577 (reversed)        ------------------------------------------------------------
C141599 (reversed)        ------------------------------------------------------------
C141559                   ------------------------------------------------------------
C141405                   ------------------------------------------------------------
C141575                   ------------------------------------------------------------
C141609                   ------------------------------------------------------------
C141581                   ------------------------------------------------------------
C141555                   ------------------------------------------------------------
C141583                   ------------------------------------------------------------
C141597                   ------------------------------------------------------------
C141613                   ------------------------------------------------------------
C141557 (reversed)        ------------------------------------------------------------
C140147 (reversed)        ------------------------------------------------------------

ref|NC_050064.1|:1-123961 TTCTCCATATCTAACATAGTGAATGTTAGGATCCTTCAACGACCAGATACTTTGAAATGA    2520
C141615 (reversed)        ............................................................    2455
C141505 (reversed)        ------------------------------------------------------------
C140943 (reversed)        ------------------------------------------------------------
C139379 (reversed)        ------------------------------------------------------------
C141589                   ------------------------------------------------------------
C141605 (reversed)        ------------------------------------------------------------
C141607                   ------------------------------------------------------------
C141545                   ------------------------------------------------------------
C141327 (reversed)        ------------------------------------------------------------
C141579 (reversed)        ------------------------------------------------------------
C141441 (reversed)        ------------------------------------------------------------
C141587 (reversed)        ------------------------------------------------------------
C141611 (reversed)        ------------------------------------------------------------
C141241                   ------------------------------------------------------------
C140539                   ------------------------------------------------------------
C140399                   ------------------------------------------------------------
C141573 (reversed)        ------------------------------------------------------------
C141189 (reversed)        ------------------------------------------------------------
C141595 (reversed)        ------------------------------------------------------------
C141623 (reversed)        ------------------------------------------------------------
C139763                   ------------------------------------------------------------
C141473 (reversed)        ------------------------------------------------------------
C141619 (reversed)        ------------------------------------------------------------
C141603                   ------------------------------------------------------------
C141519 (reversed)        ------------------------------------------------------------
C141563 (reversed)        ------------------------------------------------------------
C141591                   ------------------------------------------------------------
C140837                   ------------------------------------------------------------
C141553 (reversed)        ------------------------------------------------------------
C141617                   ------------------------------------------------------------
C141565                   ------------------------------------------------------------
C141593 (reversed)        ------------------------------------------------------------
C141571                   ------------------------------------------------------------
C141621                   ------------------------------------------------------------
C141577 (reversed)        ------------------------------------------------------------
C141599 (reversed)        ------------------------------------------------------------
C141559                   ------------------------------------------------------------
C141405                   ------------------------------------------------------------
C141575                   ------------------------------------------------------------
C141609                   ------------------------------------------------------------
C141581                   ------------------------------------------------------------
C141555                   ------------------------------------------------------------
C141583                   ------------------------------------------------------------
C141597                   ------------------------------------------------------------
C141613                   ------------------------------------------------------------
C141557 (reversed)        ------------------------------------------------------------
C140147 (reversed)        ------------------------------------------------------------

ref|NC_050064.1|:1-123961 ATTTCGACGAGAAAATAGAAAAATATTTTTTATTTTTCGATGAAAATGAGTTCGCTGAGG    2580
C141615 (reversed)        ............................................................    2515
C141505 (reversed)        ------------------------------------------------------------
C140943 (reversed)        ------------------------------------------------------------
C139379 (reversed)        ------------------------------------------------------------
C141589                   ------------------------------------------------------------
C141605 (reversed)        ------------------------------------------------------------
C141607                   ------------------------------------------------------------
C141545                   ------------------------------------------------------------
C141327 (reversed)        ------------------------------------------------------------
C141579 (reversed)        ------------------------------------------------------------
C141441 (reversed)        ------------------------------------------------------------
C141587 (reversed)        ------------------------------------------------------------
C141611 (reversed)        ------------------------------------------------------------
C141241                   ------------------------------------------------------------
C140539                   ------------------------------------------------------------
C140399                   ------------------------------------------------------------
C141573 (reversed)        ------------------------------------------------------------
C141189 (reversed)        ------------------------------------------------------------
C141595 (reversed)        ------------------------------------------------------------
C141623 (reversed)        ------------------------------------------------------------
C139763                   ------------------------------------------------------------
C141473 (reversed)        ------------------------------------------------------------
C141619 (reversed)        ------------------------------------------------------------
C141603                   ------------------------------------------------------------
C141519 (reversed)        ------------------------------------------------------------
C141563 (reversed)        ------------------------------------------------------------
C141591                   ------------------------------------------------------------
C140837                   ------------------------------------------------------------
C141553 (reversed)        ------------------------------------------------------------
C141617                   ------------------------------------------------------------
C141565                   ------------------------------------------------------------
C141593 (reversed)        ------------------------------------------------------------
C141571                   ------------------------------------------------------------
C141621                   ------------------------------------------------------------
C141577 (reversed)        ------------------------------------------------------------
C141599 (reversed)        ------------------------------------------------------------
C141559                   ------------------------------------------------------------
C141405                   ------------------------------------------------------------
C141575                   ------------------------------------------------------------
C141609                   ------------------------------------------------------------
C141581                   ------------------------------------------------------------
C141555                   ------------------------------------------------------------
C141583                   ------------------------------------------------------------
C141597                   ------------------------------------------------------------
C141613                   ------------------------------------------------------------
C141557 (reversed)        ------------------------------------------------------------
C140147 (reversed)        ------------------------------------------------------------

ref|NC_050064.1|:1-123961 GAAAGACCCATGAGATAACGATCGTGAATGAGAGGATCGTTTAAGAAGGGAAACTAAAAT    2640
C141615 (reversed)        ............................................................    2575
C141505 (reversed)        ------------------------------------------------------------
C140943 (reversed)        ------------------------------------------------------------
C139379 (reversed)        ------------------------------------------------------------
C141589                   ------------------------------------------------------------
C141605 (reversed)        ------------------------------------------------------------
C141607                   ------------------------------------------------------------
C141545                   ------------------------------------------------------------
C141327 (reversed)        ------------------------------------------------------------
C141579 (reversed)        ------------------------------------------------------------
C141441 (reversed)        ------------------------------------------------------------
C141587 (reversed)        ------------------------------------------------------------
C141611 (reversed)        ------------------------------------------------------------
C141241                   ------------------------------------------------------------
C140539                   ------------------------------------------------------------
C140399                   ------------------------------------------------------------
C141573 (reversed)        ------------------------------------------------------------
C141189 (reversed)        ------------------------------------------------------------
C141595 (reversed)        ------------------------------------------------------------
C141623 (reversed)        ------------------------------------------------------------
C139763                   ------------------------------------------------------------
C141473 (reversed)        ------------------------------------------------------------
C141619 (reversed)        ------------------------------------------------------------
C141603                   ------------------------------------------------------------
C141519 (reversed)        ------------------------------------------------------------
C141563 (reversed)        ------------------------------------------------------------
C141591                   ------------------------------------------------------------
C140837                   ------------------------------------------------------------
C141553 (reversed)        ------------------------------------------------------------
C141617                   ------------------------------------------------------------
C141565                   ------------------------------------------------------------
C141593 (reversed)        ------------------------------------------------------------
C141571                   ------------------------------------------------------------
C141621                   ------------------------------------------------------------
C141577 (reversed)        ------------------------------------------------------------
C141599 (reversed)        ------------------------------------------------------------
C141559                   ------------------------------------------------------------
C141405                   ------------------------------------------------------------
C141575                   ------------------------------------------------------------
C141609                   ------------------------------------------------------------
C141581                   ------------------------------------------------------------
C141555                   ------------------------------------------------------------
C141583                   ------------------------------------------------------------
C141597                   ------------------------------------------------------------
C141613                   ------------------------------------------------------------
C141557 (reversed)        ------------------------------------------------------------
C140147 (reversed)        ------------------------------------------------------------

ref|NC_050064.1|:1-123961 GGATTCGCATTCATAGACATAATTATTCCACAGGAACAGGAAGAATCTCGTATTTACTTT    2700
C141615 (reversed)        ............................................................    2635
C141505 (reversed)        ------------------------------------------------------------
C140943 (reversed)        ------------------------------------------------------------
C139379 (reversed)        ------------------------------------------------------------
C141589                   ------------------------------------------------------------
C141605 (reversed)        ------------------------------------------------------------
C141607                   ------------------------------------------------------------
C141545                   ------------------------------------------------------------
C141327 (reversed)        ------------------------------------------------------------
C141579 (reversed)        ------------------------------------------------------------
C141441 (reversed)        ------------------------------------------------------------
C141587 (reversed)        ------------------------------------------------------------
C141611 (reversed)        ------------------------------------------------------------
C141241                   ------------------------------------------------------------
C140539                   ------------------------------------------------------------
C140399                   ------------------------------------------------------------
C141573 (reversed)        ------------------------------------------------------------
C141189 (reversed)        ------------------------------------------------------------
C141595 (reversed)        ------------------------------------------------------------
C141623 (reversed)        ------------------------------------------------------------
C139763                   ------------------------------------------------------------
C141473 (reversed)        ------------------------------------------------------------
C141619 (reversed)        ------------------------------------------------------------
C141603                   ------------------------------------------------------------
C141519 (reversed)        ------------------------------------------------------------
C141563 (reversed)        ------------------------------------------------------------
C141591                   ------------------------------------------------------------
C140837                   ------------------------------------------------------------
C141553 (reversed)        ------------------------------------------------------------
C141617                   ------------------------------------------------------------
C141565                   ------------------------------------------------------------
C141593 (reversed)        ------------------------------------------------------------
C141571                   ------------------------------------------------------------
C141621                   ------------------------------------------------------------
C141577 (reversed)        ------------------------------------------------------------
C141599 (reversed)        ------------------------------------------------------------
C141559                   ------------------------------------------------------------
C141405                   ------------------------------------------------------------
C141575                   ------------------------------------------------------------
C141609                   ------------------------------------------------------------
C141581                   ------------------------------------------------------------
C141555                   ------------------------------------------------------------
C141583                   ------------------------------------------------------------
C141597                   ------------------------------------------------------------
C141613                   ------------------------------------------------------------
C141557 (reversed)        ------------------------------------------------------------
C140147 (reversed)        ------------------------------------------------------------

ref|NC_050064.1|:1-123961 CGGGACGACAATAATCGATCTTTGTAAACTCTCTGAACTATTTCGATATTCATAGAGAAT    2760
C141615 (reversed)        ............................................................    2695
C141505 (reversed)        ------------------------------------------------------------
C140943 (reversed)        ------------------------------------------------------------
C139379 (reversed)        ------------------------------------------------------------
C141589                   ------------------------------------------------------------
C141605 (reversed)        ------------------------------------------------------------
C141607                   ------------------------------------------------------------
C141545                   ------------------------------------------------------------
C141327 (reversed)        ------------------------------------------------------------
C141579 (reversed)        ------------------------------------------------------------
C141441 (reversed)        ------------------------------------------------------------
C141587 (reversed)        ------------------------------------------------------------
C141611 (reversed)        ------------------------------------------------------------
C141241                   ------------------------------------------------------------
C140539                   ------------------------------------------------------------
C140399                   ------------------------------------------------------------
C141573 (reversed)        ------------------------------------------------------------
C141189 (reversed)        ------------------------------------------------------------
C141595 (reversed)        ------------------------------------------------------------
C141623 (reversed)        ------------------------------------------------------------
C139763                   ------------------------------------------------------------
C141473 (reversed)        ------------------------------------------------------------
C141619 (reversed)        ------------------------------------------------------------
C141603                   ------------------------------------------------------------
C141519 (reversed)        ------------------------------------------------------------
C141563 (reversed)        ------------------------------------------------------------
C141591                   ------------------------------------------------------------
C140837                   ------------------------------------------------------------
C141553 (reversed)        ------------------------------------------------------------
C141617                   ------------------------------------------------------------
C141565                   ------------------------------------------------------------
C141593 (reversed)        ------------------------------------------------------------
C141571                   ------------------------------------------------------------
C141621                   ------------------------------------------------------------
C141577 (reversed)        ------------------------------------------------------------
C141599 (reversed)        ------------------------------------------------------------
C141559                   ------------------------------------------------------------
C141405                   ------------------------------------------------------------
C141575                   ------------------------------------------------------------
C141609                   ------------------------------------------------------------
C141581                   ------------------------------------------------------------
C141555                   ------------------------------------------------------------
C141583                   ------------------------------------------------------------
C141597                   ------------------------------------------------------------
C141613                   ------------------------------------------------------------
C141557 (reversed)        ------------------------------------------------------------
C140147 (reversed)        ------------------------------------------------------------

ref|NC_050064.1|:1-123961 AGATCGTAATGGGTGCAAGGAGGGAGCATCTCCGATCCAGCGACGAAAGGTTCGAACCAA    2820
C141615 (reversed)        ............................................................    2755
C141505 (reversed)        ------------------------------------------------------------
C140943 (reversed)        ------------------------------------------------------------
C139379 (reversed)        ------------------------------------------------------------
C141589                   ------------------------------------------------------------
C141605 (reversed)        ------------------------------------------------------------
C141607                   ------------------------------------------------------------
C141545                   ------------------------------------------------------------
C141327 (reversed)        ------------------------------------------------------------
C141579 (reversed)        ------------------------------------------------------------
C141441 (reversed)        ------------------------------------------------------------
C141587 (reversed)        ------------------------------------------------------------
C141611 (reversed)        ------------------------------------------------------------
C141241                   ------------------------------------------------------------
C140539                   ------------------------------------------------------------
C140399                   ------------------------------------------------------------
C141573 (reversed)        ------------------------------------------------------------
C141189 (reversed)        ------------------------------------------------------------
C141595 (reversed)        ------------------------------------------------------------
C141623 (reversed)        ------------------------------------------------------------
C139763                   ------------------------------------------------------------
C141473 (reversed)        ------------------------------------------------------------
C141619 (reversed)        ------------------------------------------------------------
C141603                   ------------------------------------------------------------
C141519 (reversed)        ------------------------------------------------------------
C141563 (reversed)        ------------------------------------------------------------
C141591                   ------------------------------------------------------------
C140837                   ------------------------------------------------------------
C141553 (reversed)        ------------------------------------------------------------
C141617                   ------------------------------------------------------------
C141565                   ------------------------------------------------------------
C141593 (reversed)        ------------------------------------------------------------
C141571                   ------------------------------------------------------------
C141621                   ------------------------------------------------------------
C141577 (reversed)        ------------------------------------------------------------
C141599 (reversed)        ------------------------------------------------------------
C141559                   ------------------------------------------------------------
C141405                   ------------------------------------------------------------
C141575                   ------------------------------------------------------------
C141609                   ------------------------------------------------------------
C141581                   ------------------------------------------------------------
C141555                   ------------------------------------------------------------
C141583                   ------------------------------------------------------------
C141597                   ------------------------------------------------------------
C141613                   ------------------------------------------------------------
C141557 (reversed)        ------------------------------------------------------------
C140147 (reversed)        ------------------------------------------------------------

ref|NC_050064.1|:1-123961 AATTTCTGGATGAATAGAATAGGGTATTCGTGTATCTGATACATAATTTGAATGCGGGAA    2880
C141615 (reversed)        ............................................................    2815
C141505 (reversed)        ------------------------------------------------------------
C140943 (reversed)        ------------------------------------------------------------
C139379 (reversed)        ------------------------------------------------------------
C141589                   ------------------------------------------------------------
C141605 (reversed)        ------------------------------------------------------------
C141607                   ------------------------------------------------------------
C141545                   ------------------------------------------------------------
C141327 (reversed)        ------------------------------------------------------------
C141579 (reversed)        ------------------------------------------------------------
C141441 (reversed)        ------------------------------------------------------------
C141587 (reversed)        ------------------------------------------------------------
C141611 (reversed)        ------------------------------------------------------------
C141241                   ------------------------------------------------------------
C140539                   ------------------------------------------------------------
C140399                   ------------------------------------------------------------
C141573 (reversed)        ------------------------------------------------------------
C141189 (reversed)        ------------------------------------------------------------
C141595 (reversed)        ------------------------------------------------------------
C141623 (reversed)        ------------------------------------------------------------
C139763                   ------------------------------------------------------------
C141473 (reversed)        ------------------------------------------------------------
C141619 (reversed)        ------------------------------------------------------------
C141603                   ------------------------------------------------------------
C141519 (reversed)        ------------------------------------------------------------
C141563 (reversed)        ------------------------------------------------------------
C141591                   ------------------------------------------------------------
C140837                   ------------------------------------------------------------
C141553 (reversed)        ------------------------------------------------------------
C141617                   ------------------------------------------------------------
C141565                   ------------------------------------------------------------
C141593 (reversed)        ------------------------------------------------------------
C141571                   ------------------------------------------------------------
C141621                   ------------------------------------------------------------
C141577 (reversed)        ------------------------------------------------------------
C141599 (reversed)        ------------------------------------------------------------
C141559                   ------------------------------------------------------------
C141405                   ------------------------------------------------------------
C141575                   ------------------------------------------------------------
C141609                   ------------------------------------------------------------
C141581                   ------------------------------------------------------------
C141555                   ------------------------------------------------------------
C141583                   ------------------------------------------------------------
C141597                   ------------------------------------------------------------
C141613                   ------------------------------------------------------------
C141557 (reversed)        ------------------------------------------------------------
C140147 (reversed)        ------------------------------------------------------------

ref|NC_050064.1|:1-123961 TTTATCCTCCAAGAAGGGAAATATTGAATGGATCGACCGGAAACTCTTCCATTCATTCAT    2940
C141615 (reversed)        ............................................................    2875
C141505 (reversed)        ------------------------------------------------------------
C140943 (reversed)        ------------------------------------------------------------
C139379 (reversed)        ------------------------------------------------------------
C141589                   ------------------------------------------------------------
C141605 (reversed)        ------------------------------------------------------------
C141607                   ------------------------------------------------------------
C141545                   ------------------------------------------------------------
C141327 (reversed)        ------------------------------------------------------------
C141579 (reversed)        ------------------------------------------------------------
C141441 (reversed)        ------------------------------------------------------------
C141587 (reversed)        ------------------------------------------------------------
C141611 (reversed)        ------------------------------------------------------------
C141241                   ------------------------------------------------------------
C140539                   ------------------------------------------------------------
C140399                   ------------------------------------------------------------
C141573 (reversed)        ------------------------------------------------------------
C141189 (reversed)        ------------------------------------------------------------
C141595 (reversed)        ------------------------------------------------------------
C141623 (reversed)        ------------------------------------------------------------
C139763                   ------------------------------------------------------------
C141473 (reversed)        ------------------------------------------------------------
C141619 (reversed)        ------------------------------------------------------------
C141603                   ------------------------------------------------------------
C141519 (reversed)        ------------------------------------------------------------
C141563 (reversed)        ------------------------------------------------------------
C141591                   ------------------------------------------------------------
C140837                   ------------------------------------------------------------
C141553 (reversed)        ------------------------------------------------------------
C141617                   ------------------------------------------------------------
C141565                   ------------------------------------------------------------
C141593 (reversed)        ------------------------------------------------------------
C141571                   ------------------------------------------------------------
C141621                   ------------------------------------------------------------
C141577 (reversed)        ------------------------------------------------------------
C141599 (reversed)        ------------------------------------------------------------
C141559                   ------------------------------------------------------------
C141405                   ------------------------------------------------------------
C141575                   ------------------------------------------------------------
C141609                   ------------------------------------------------------------
C141581                   ------------------------------------------------------------
C141555                   ------------------------------------------------------------
C141583                   ------------------------------------------------------------
C141597                   ------------------------------------------------------------
C141613                   ------------------------------------------------------------
C141557 (reversed)        ------------------------------------------------------------
C140147 (reversed)        ------------------------------------------------------------

ref|NC_050064.1|:1-123961 CCCTTCCACAGAATATTTTGACCGTATAGAGAACGGAACTTCCAGGACCAATGTCAGTCC    3000
C141615 (reversed)        ............................................................    2935
C141505 (reversed)        ------------------------------------------------------------
C140943 (reversed)        ------------------------------------------------------------
C139379 (reversed)        ------------------------------------------------------------
C141589                   ------------------------------------------------------------
C141605 (reversed)        ------------------------------------------------------------
C141607                   ------------------------------------------------------------
C141545                   ------------------------------------------------------------
C141327 (reversed)        ------------------------------------------------------------
C141579 (reversed)        ------------------------------------------------------------
C141441 (reversed)        ------------------------------------------------------------
C141587 (reversed)        ------------------------------------------------------------
C141611 (reversed)        ------------------------------------------------------------
C141241                   ------------------------------------------------------------
C140539                   ------------------------------------------------------------
C140399                   ------------------------------------------------------------
C141573 (reversed)        ------------------------------------------------------------
C141189 (reversed)        ------------------------------------------------------------
C141595 (reversed)        ------------------------------------------------------------
C141623 (reversed)        ------------------------------------------------------------
C139763                   ------------------------------------------------------------
C141473 (reversed)        ------------------------------------------------------------
C141619 (reversed)        ------------------------------------------------------------
C141603                   ------------------------------------------------------------
C141519 (reversed)        ------------------------------------------------------------
C141563 (reversed)        ------------------------------------------------------------
C141591                   ------------------------------------------------------------
C140837                   ------------------------------------------------------------
C141553 (reversed)        ------------------------------------------------------------
C141617                   ------------------------------------------------------------
C141565                   ------------------------------------------------------------
C141593 (reversed)        ------------------------------------------------------------
C141571                   ------------------------------------------------------------
C141621                   ------------------------------------------------------------
C141577 (reversed)        ------------------------------------------------------------
C141599 (reversed)        ------------------------------------------------------------
C141559                   ------------------------------------------------------------
C141405                   ------------------------------------------------------------
C141575                   ------------------------------------------------------------
C141609                   ------------------------------------------------------------
C141581                   ------------------------------------------------------------
C141555                   ------------------------------------------------------------
C141583                   ------------------------------------------------------------
C141597                   ------------------------------------------------------------
C141613                   ------------------------------------------------------------
C141557 (reversed)        ------------------------------------------------------------
C140147 (reversed)        ------------------------------------------------------------

ref|NC_050064.1|:1-123961 TTCTAGTACCGATTCAGAATAGGAACTCTTCTTGCGATCAACTAATGGATTTGGATCGCA    3060
C141615 (reversed)        ............................................................    2995
C141505 (reversed)        ------------------------------------------------------------
C140943 (reversed)        ------------------------------------------------------------
C139379 (reversed)        ------------------------------------------------------------
C141589                   ------------------------------------------------------------
C141605 (reversed)        ------------------------------------------------------------
C141607                   ------------------------------------------------------------
C141545                   ------------------------------------------------------------
C141327 (reversed)        ------------------------------------------------------------
C141579 (reversed)        ------------------------------------------------------------
C141441 (reversed)        ------------------------------------------------------------
C141587 (reversed)        ------------------------------------------------------------
C141611 (reversed)        ------------------------------------------------------------
C141241                   ------------------------------------------------------------
C140539                   ------------------------------------------------------------
C140399                   ------------------------------------------------------------
C141573 (reversed)        ------------------------------------------------------------
C141189 (reversed)        ------------------------------------------------------------
C141595 (reversed)        ------------------------------------------------------------
C141623 (reversed)        ------------------------------------------------------------
C139763                   ------------------------------------------------------------
C141473 (reversed)        ------------------------------------------------------------
C141619 (reversed)        ------------------------------------------------------------
C141603                   ------------------------------------------------------------
C141519 (reversed)        ------------------------------------------------------------
C141563 (reversed)        ------------------------------------------------------------
C141591                   ------------------------------------------------------------
C140837                   ------------------------------------------------------------
C141553 (reversed)        ------------------------------------------------------------
C141617                   ------------------------------------------------------------
C141565                   ------------------------------------------------------------
C141593 (reversed)        ------------------------------------------------------------
C141571                   ------------------------------------------------------------
C141621                   ------------------------------------------------------------
C141577 (reversed)        ------------------------------------------------------------
C141599 (reversed)        ------------------------------------------------------------
C141559                   ------------------------------------------------------------
C141405                   ------------------------------------------------------------
C141575                   ------------------------------------------------------------
C141609                   ------------------------------------------------------------
C141581                   ------------------------------------------------------------
C141555                   ------------------------------------------------------------
C141583                   ------------------------------------------------------------
C141597                   ------------------------------------------------------------
C141613                   ------------------------------------------------------------
C141557 (reversed)        ------------------------------------------------------------
C140147 (reversed)        ------------------------------------------------------------

ref|NC_050064.1|:1-123961 ATTCACGAATAAAACAATTGAATGATTCTGTTGACGTATTTGACCAATCAAACGTTTTAC    3120
C141615 (reversed)        ............................................................    3055
C141505 (reversed)        ------------------------------------------------------------
C140943 (reversed)        ------------------------------------------------------------
C139379 (reversed)        ------------------------------------------------------------
C141589                   ------------------------------------------------------------
C141605 (reversed)        ------------------------------------------------------------
C141607                   ------------------------------------------------------------
C141545                   ------------------------------------------------------------
C141327 (reversed)        ------------------------------------------------------------
C141579 (reversed)        ------------------------------------------------------------
C141441 (reversed)        ------------------------------------------------------------
C141587 (reversed)        ------------------------------------------------------------
C141611 (reversed)        ------------------------------------------------------------
C141241                   ------------------------------------------------------------
C140539                   ------------------------------------------------------------
C140399                   ------------------------------------------------------------
C141573 (reversed)        ------------------------------------------------------------
C141189 (reversed)        ------------------------------------------------------------
C141595 (reversed)        ------------------------------------------------------------
C141623 (reversed)        ------------------------------------------------------------
C139763                   ------------------------------------------------------------
C141473 (reversed)        ------------------------------------------------------------
C141619 (reversed)        ------------------------------------------------------------
C141603                   ------------------------------------------------------------
C141519 (reversed)        ------------------------------------------------------------
C141563 (reversed)        ------------------------------------------------------------
C141591                   ------------------------------------------------------------
C140837                   ------------------------------------------------------------
C141553 (reversed)        ------------------------------------------------------------
C141617                   ------------------------------------------------------------
C141565                   ------------------------------------------------------------
C141593 (reversed)        ------------------------------------------------------------
C141571                   ------------------------------------------------------------
C141621                   ------------------------------------------------------------
C141577 (reversed)        ------------------------------------------------------------
C141599 (reversed)        ------------------------------------------------------------
C141559                   ------------------------------------------------------------
C141405                   ------------------------------------------------------------
C141575                   ------------------------------------------------------------
C141609                   ------------------------------------------------------------
C141581                   ------------------------------------------------------------
C141555                   ------------------------------------------------------------
C141583                   ------------------------------------------------------------
C141597                   ------------------------------------------------------------
C141613                   ------------------------------------------------------------
C141557 (reversed)        ------------------------------------------------------------
C140147 (reversed)        ------------------------------------------------------------

ref|NC_050064.1|:1-123961 AGTTAGGAAACTGAACTGATCATTGGAACTTAAATGTTCCATCGGTTCGGAGGAACTCGA    3180
C141615 (reversed)        ............................................................    3115
C141505 (reversed)        ------------------------------------------------------------
C140943 (reversed)        ------------------------------------------------------------
C139379 (reversed)        ------------------------------------------------------------
C141589                   ------------------------------------------------------------
C141605 (reversed)        ------------------------------------------------------------
C141607                   ------------------------------------------------------------
C141545                   ------------------------------------------------------------
C141327 (reversed)        ------------------------------------------------------------
C141579 (reversed)        ------------------------------------------------------------
C141441 (reversed)        ------------------------------------------------------------
C141587 (reversed)        ------------------------------------------------------------
C141611 (reversed)        ------------------------------------------------------------
C141241                   ------------------------------------------------------------
C140539                   ------------------------------------------------------------
C140399                   ------------------------------------------------------------
C141573 (reversed)        ------------------------------------------------------------
C141189 (reversed)        ------------------------------------------------------------
C141595 (reversed)        ------------------------------------------------------------
C141623 (reversed)        ------------------------------------------------------------
C139763                   ------------------------------------------------------------
C141473 (reversed)        ------------------------------------------------------------
C141619 (reversed)        ------------------------------------------------------------
C141603                   ------------------------------------------------------------
C141519 (reversed)        ------------------------------------------------------------
C141563 (reversed)        ------------------------------------------------------------
C141591                   ------------------------------------------------------------
C140837                   ------------------------------------------------------------
C141553 (reversed)        ------------------------------------------------------------
C141617                   ------------------------------------------------------------
C141565                   ------------------------------------------------------------
C141593 (reversed)        ------------------------------------------------------------
C141571                   ------------------------------------------------------------
C141621                   ------------------------------------------------------------
C141577 (reversed)        ------------------------------------------------------------
C141599 (reversed)        ------------------------------------------------------------
C141559                   ------------------------------------------------------------
C141405                   ------------------------------------------------------------
C141575                   ------------------------------------------------------------
C141609                   ------------------------------------------------------------
C141581                   ------------------------------------------------------------
C141555                   ------------------------------------------------------------
C141583                   ------------------------------------------------------------
C141597                   ------------------------------------------------------------
C141613                   ------------------------------------------------------------
C141557 (reversed)        ------------------------------------------------------------
C140147 (reversed)        ------------------------------------------------------------

ref|NC_050064.1|:1-123961 TCCATCCAAATAATGATCATGAGAAATTGCGTAAAGATCTTCCTGAAAAAAGAGTGGATA    3240
C141615 (reversed)        ............................................................    3175
C141505 (reversed)        ------------------------------------------------------------
C140943 (reversed)        ------------------------------------------------------------
C139379 (reversed)        ------------------------------------------------------------
C141589                   ------------------------------------------------------------
C141605 (reversed)        ------------------------------------------------------------
C141607                   ------------------------------------------------------------
C141545                   ------------------------------------------------------------
C141327 (reversed)        ------------------------------------------------------------
C141579 (reversed)        ------------------------------------------------------------
C141441 (reversed)        ------------------------------------------------------------
C141587 (reversed)        ------------------------------------------------------------
C141611 (reversed)        ------------------------------------------------------------
C141241                   ------------------------------------------------------------
C140539                   ------------------------------------------------------------
C140399                   ------------------------------------------------------------
C141573 (reversed)        ------------------------------------------------------------
C141189 (reversed)        ------------------------------------------------------------
C141595 (reversed)        ------------------------------------------------------------
C141623 (reversed)        ------------------------------------------------------------
C139763                   ------------------------------------------------------------
C141473 (reversed)        ------------------------------------------------------------
C141619 (reversed)        ------------------------------------------------------------
C141603                   ------------------------------------------------------------
C141519 (reversed)        ------------------------------------------------------------
C141563 (reversed)        ------------------------------------------------------------
C141591                   ------------------------------------------------------------
C140837                   ------------------------------------------------------------
C141553 (reversed)        ------------------------------------------------------------
C141617                   ------------------------------------------------------------
C141565                   ------------------------------------------------------------
C141593 (reversed)        ------------------------------------------------------------
C141571                   ------------------------------------------------------------
C141621                   ------------------------------------------------------------
C141577 (reversed)        ------------------------------------------------------------
C141599 (reversed)        ------------------------------------------------------------
C141559                   ------------------------------------------------------------
C141405                   ------------------------------------------------------------
C141575                   ------------------------------------------------------------
C141609                   ------------------------------------------------------------
C141581                   ------------------------------------------------------------
C141555                   ------------------------------------------------------------
C141583                   ------------------------------------------------------------
C141597                   ------------------------------------------------------------
C141613                   ------------------------------------------------------------
C141557 (reversed)        ------------------------------------------------------------
C140147 (reversed)        ------------------------------------------------------------

ref|NC_050064.1|:1-123961 TAAAAAGCATTGTTGCCAAGAGCTATCTTCCTTTCCGTATCTATGGAACTCATCCATTTT    3300
C141615 (reversed)        ............................................................    3235
C141505 (reversed)        ------------------------------------------------------------
C140943 (reversed)        ------------------------------------------------------------
C139379 (reversed)        ------------------------------------------------------------
C141589                   ------------------------------------------------------------
C141605 (reversed)        ------------------------------------------------------------
C141607                   ------------------------------------------------------------
C141545                   ------------------------------------------------------------
C141327 (reversed)        ------------------------------------------------------------
C141579 (reversed)        ------------------------------------------------------------
C141441 (reversed)        ------------------------------------------------------------
C141587 (reversed)        ------------------------------------------------------------
C141611 (reversed)        ------------------------------------------------------------
C141241                   ------------------------------------------------------------
C140539                   ------------------------------------------------------------
C140399                   ------------------------------------------------------------
C141573 (reversed)        ------------------------------------------------------------
C141189 (reversed)        ------------------------------------------------------------
C141595 (reversed)        ------------------------------------------------------------
C141623 (reversed)        ------------------------------------------------------------
C139763                   ------------------------------------------------------------
C141473 (reversed)        ------------------------------------------------------------
C141619 (reversed)        ------------------------------------------------------------
C141603                   ------------------------------------------------------------
C141519 (reversed)        ------------------------------------------------------------
C141563 (reversed)        ------------------------------------------------------------
C141591                   ------------------------------------------------------------
C140837                   ------------------------------------------------------------
C141553 (reversed)        ------------------------------------------------------------
C141617                   ------------------------------------------------------------
C141565                   ------------------------------------------------------------
C141593 (reversed)        ------------------------------------------------------------
C141571                   ------------------------------------------------------------
C141621                   ------------------------------------------------------------
C141577 (reversed)        ------------------------------------------------------------
C141599 (reversed)        ------------------------------------------------------------
C141559                   ------------------------------------------------------------
C141405                   ------------------------------------------------------------
C141575                   ------------------------------------------------------------
C141609                   ------------------------------------------------------------
C141581                   ------------------------------------------------------------
C141555                   ------------------------------------------------------------
C141583                   ------------------------------------------------------------
C141597                   ------------------------------------------------------------
C141613                   ------------------------------------------------------------
C141557 (reversed)        ------------------------------------------------------------
C140147 (reversed)        ------------------------------------------------------------

ref|NC_050064.1|:1-123961 AAAACCTCAGTTATGGCCCTCGTTCATGAGAATAACCTCTTAAATTCTGAGATAATACAA    3360
C141615 (reversed)        ............................................................    3295
C141505 (reversed)        ------------------------------------------------------------
C140943 (reversed)        ------------------------------------------------------------
C139379 (reversed)        ------------------------------------------------------------
C141589                   ------------------------------------------------------------
C141605 (reversed)        ------------------------------------------------------------
C141607                   ------------------------------------------------------------
C141545                   ------------------------------------------------------------
C141327 (reversed)        ------------------------------------------------------------
C141579 (reversed)        ------------------------------------------------------------
C141441 (reversed)        ------------------------------------------------------------
C141587 (reversed)        ------------------------------------------------------------
C141611 (reversed)        ------------------------------------------------------------
C141241                   ------------------------------------------------------------
C140539                   ------------------------------------------------------------
C140399                   ------------------------------------------------------------
C141573 (reversed)        ------------------------------------------------------------
C141189 (reversed)        ------------------------------------------------------------
C141595 (reversed)        ------------------------------------------------------------
C141623 (reversed)        ------------------------------------------------------------
C139763                   ------------------------------------------------------------
C141473 (reversed)        ------------------------------------------------------------
C141619 (reversed)        ------------------------------------------------------------
C141603                   ------------------------------------------------------------
C141519 (reversed)        ------------------------------------------------------------
C141563 (reversed)        ------------------------------------------------------------
C141591                   ------------------------------------------------------------
C140837                   ------------------------------------------------------------
C141553 (reversed)        ------------------------------------------------------------
C141617                   ------------------------------------------------------------
C141565                   ------------------------------------------------------------
C141593 (reversed)        ------------------------------------------------------------
C141571                   ------------------------------------------------------------
C141621                   ------------------------------------------------------------
C141577 (reversed)        ------------------------------------------------------------
C141599 (reversed)        ------------------------------------------------------------
C141559                   ------------------------------------------------------------
C141405                   ------------------------------------------------------------
C141575                   ------------------------------------------------------------
C141609                   ------------------------------------------------------------
C141581                   ------------------------------------------------------------
C141555                   ------------------------------------------------------------
C141583                   ------------------------------------------------------------
C141597                   ------------------------------------------------------------
C141613                   ------------------------------------------------------------
C141557 (reversed)        ------------------------------------------------------------
C140147 (reversed)        ------------------------------------------------------------

ref|NC_050064.1|:1-123961 TACATGGTGCGATCTAGTCGGGACAAGATAGGAAAAAGATAGATGATATAAAGATTCTAT    3420
C141615 (reversed)        ............................................................    3355
C141505 (reversed)        ------------------------------------------------------------
C140943 (reversed)        ------------------------------------------------------------
C139379 (reversed)        ------------------------------------------------------------
C141589                   ------------------------------------------------------------
C141605 (reversed)        ------------------------------------------------------------
C141607                   ------------------------------------------------------------
C141545                   ------------------------------------------------------------
C141327 (reversed)        ------------------------------------------------------------
C141579 (reversed)        ------------------------------------------------------------
C141441 (reversed)        ------------------------------------------------------------
C141587 (reversed)        ------------------------------------------------------------
C141611 (reversed)        ------------------------------------------------------------
C141241                   ------------------------------------------------------------
C140539                   ------------------------------------------------------------
C140399                   ------------------------------------------------------------
C141573 (reversed)        ------------------------------------------------------------
C141189 (reversed)        ------------------------------------------------------------
C141595 (reversed)        ------------------------------------------------------------
C141623 (reversed)        ------------------------------------------------------------
C139763                   ------------------------------------------------------------
C141473 (reversed)        ------------------------------------------------------------
C141619 (reversed)        ------------------------------------------------------------
C141603                   ------------------------------------------------------------
C141519 (reversed)        ------------------------------------------------------------
C141563 (reversed)        ------------------------------------------------------------
C141591                   ------------------------------------------------------------
C140837                   ------------------------------------------------------------
C141553 (reversed)        ------------------------------------------------------------
C141617                   ------------------------------------------------------------
C141565                   ------------------------------------------------------------
C141593 (reversed)        ------------------------------------------------------------
C141571                   ------------------------------------------------------------
C141621                   ------------------------------------------------------------
C141577 (reversed)        ------------------------------------------------------------
C141599 (reversed)        ------------------------------------------------------------
C141559                   ------------------------------------------------------------
C141405                   ------------------------------------------------------------
C141575                   ------------------------------------------------------------
C141609                   ------------------------------------------------------------
C141581                   ------------------------------------------------------------
C141555                   ------------------------------------------------------------
C141583                   ------------------------------------------------------------
C141597                   ------------------------------------------------------------
C141613                   ------------------------------------------------------------
C141557 (reversed)        ------------------------------------------------------------
C140147 (reversed)        ------------------------------------------------------------

ref|NC_050064.1|:1-123961 CTTCTATTCAGCAGATTTACTACCCAAGGATCTCGTTCGTCATGAGGAAGAACGAAAATC    3480
C141615 (reversed)        ............................................................    3415
C141505 (reversed)        ------------------------------------------------------------
C140943 (reversed)        ------------------------------------------------------------
C139379 (reversed)        ------------------------------------------------------------
C141589                   ------------------------------------------------------------
C141605 (reversed)        ------------------------------------------------------------
C141607                   ------------------------------------------------------------
C141545                   ------------------------------------------------------------
C141327 (reversed)        ------------------------------------------------------------
C141579 (reversed)        ------------------------------------------------------------
C141441 (reversed)        ------------------------------------------------------------
C141587 (reversed)        ------------------------------------------------------------
C141611 (reversed)        ------------------------------------------------------------
C141241                   ------------------------------------------------------------
C140539                   ------------------------------------------------------------
C140399                   ------------------------------------------------------------
C141573 (reversed)        ------------------------------------------------------------
C141189 (reversed)        ------------------------------------------------------------
C141595 (reversed)        ------------------------------------------------------------
C141623 (reversed)        ------------------------------------------------------------
C139763                   ------------------------------------------------------------
C141473 (reversed)        ------------------------------------------------------------
C141619 (reversed)        ------------------------------------------------------------
C141603                   ------------------------------------------------------------
C141519 (reversed)        ------------------------------------------------------------
C141563 (reversed)        ------------------------------------------------------------
C141591                   ------------------------------------------------------------
C140837                   ------------------------------------------------------------
C141553 (reversed)        ------------------------------------------------------------
C141617                   ------------------------------------------------------------
C141565                   ------------------------------------------------------------
C141593 (reversed)        ------------------------------------------------------------
C141571                   ------------------------------------------------------------
C141621                   ------------------------------------------------------------
C141577 (reversed)        ------------------------------------------------------------
C141599 (reversed)        ------------------------------------------------------------
C141559                   ------------------------------------------------------------
C141405                   ------------------------------------------------------------
C141575                   ------------------------------------------------------------
C141609                   ------------------------------------------------------------
C141581                   ------------------------------------------------------------
C141555                   ------------------------------------------------------------
C141583                   ------------------------------------------------------------
C141597                   ------------------------------------------------------------
C141613                   ------------------------------------------------------------
C141557 (reversed)        ------------------------------------------------------------
C140147 (reversed)        ------------------------------------------------------------

ref|NC_050064.1|:1-123961 TTTTATCCTGGCAACCGATCGCTCTCCTGACTCATGGAATAAATAAACCTGGTCAGTACA    3540
C141615 (reversed)        ............................................................    3475
C141505 (reversed)        ------------------------------------------------------------
C140943 (reversed)        ------------------------------------------------------------
C139379 (reversed)        ------------------------------------------------------------
C141589                   ------------------------------------------------------------
C141605 (reversed)        ------------------------------------------------------------
C141607                   ------------------------------------------------------------
C141545                   ------------------------------------------------------------
C141327 (reversed)        ------------------------------------------------------------
C141579 (reversed)        ------------------------------------------------------------
C141441 (reversed)        ------------------------------------------------------------
C141587 (reversed)        ------------------------------------------------------------
C141611 (reversed)        ------------------------------------------------------------
C141241                   ------------------------------------------------------------
C140539                   ------------------------------------------------------------
C140399                   ------------------------------------------------------------
C141573 (reversed)        ------------------------------------------------------------
C141189 (reversed)        ------------------------------------------------------------
C141595 (reversed)        ------------------------------------------------------------
C141623 (reversed)        ------------------------------------------------------------
C139763                   ------------------------------------------------------------
C141473 (reversed)        ------------------------------------------------------------
C141619 (reversed)        ------------------------------------------------------------
C141603                   ------------------------------------------------------------
C141519 (reversed)        ------------------------------------------------------------
C141563 (reversed)        ------------------------------------------------------------
C141591                   ------------------------------------------------------------
C140837                   ------------------------------------------------------------
C141553 (reversed)        ------------------------------------------------------------
C141617                   ------------------------------------------------------------
C141565                   ------------------------------------------------------------
C141593 (reversed)        ------------------------------------------------------------
C141571                   ------------------------------------------------------------
C141621                   ------------------------------------------------------------
C141577 (reversed)        ------------------------------------------------------------
C141599 (reversed)        ------------------------------------------------------------
C141559                   ------------------------------------------------------------
C141405                   ------------------------------------------------------------
C141575                   ------------------------------------------------------------
C141609                   ------------------------------------------------------------
C141581                   ------------------------------------------------------------
C141555                   ------------------------------------------------------------
C141583                   ------------------------------------------------------------
C141597                   ------------------------------------------------------------
C141613                   ------------------------------------------------------------
C141557 (reversed)        ------------------------------------------------------------
C140147 (reversed)        ------------------------------------------------------------

ref|NC_050064.1|:1-123961 CTATTTATCTTACACATCTGTACTCGAGTACTTAGGACTCATTGTGAGTGTATAAATCCC    3600
C141615 (reversed)        ............................................................    3535
C141505 (reversed)        ------------------------------------------------------------
C140943 (reversed)        ------------------------------------------------------------
C139379 (reversed)        ------------------------------------------------------------
C141589                   ------------------------------------------------------------
C141605 (reversed)        ------------------------------------------------------------
C141607                   ------------------------------------------------------------
C141545                   ------------------------------------------------------------
C141327 (reversed)        ------------------------------------------------------------
C141579 (reversed)        ------------------------------------------------------------
C141441 (reversed)        ------------------------------------------------------------
C141587 (reversed)        ------------------------------------------------------------
C141611 (reversed)        ------------------------------------------------------------
C141241                   ------------------------------------------------------------
C140539                   ------------------------------------------------------------
C140399                   ------------------------------------------------------------
C141573 (reversed)        ------------------------------------------------------------
C141189 (reversed)        ------------------------------------------------------------
C141595 (reversed)        ------------------------------------------------------------
C141623 (reversed)        ------------------------------------------------------------
C139763                   ------------------------------------------------------------
C141473 (reversed)        ------------------------------------------------------------
C141619 (reversed)        ------------------------------------------------------------
C141603                   ------------------------------------------------------------
C141519 (reversed)        ------------------------------------------------------------
C141563 (reversed)        ------------------------------------------------------------
C141591                   ------------------------------------------------------------
C140837                   ------------------------------------------------------------
C141553 (reversed)        ------------------------------------------------------------
C141617                   ------------------------------------------------------------
C141565                   ------------------------------------------------------------
C141593 (reversed)        ------------------------------------------------------------
C141571                   ------------------------------------------------------------
C141621                   ------------------------------------------------------------
C141577 (reversed)        ------------------------------------------------------------
C141599 (reversed)        ------------------------------------------------------------
C141559                   ------------------------------------------------------------
C141405                   ------------------------------------------------------------
C141575                   ------------------------------------------------------------
C141609                   ------------------------------------------------------------
C141581                   ------------------------------------------------------------
C141555                   ------------------------------------------------------------
C141583                   ------------------------------------------------------------
C141597                   ------------------------------------------------------------
C141613                   ------------------------------------------------------------
C141557 (reversed)        ------------------------------------------------------------
C140147 (reversed)        ------------------------------------------------------------

ref|NC_050064.1|:1-123961 TGATCTACTCAGGGAAAACCTCCCGATATCGGGTACTAAAATGCTCTTAACTTCTGATCA    3660
C141615 (reversed)        ............................................................    3595
C141505 (reversed)        ------------------------------------------------------------
C140943 (reversed)        ------------------------------------------------------------
C139379 (reversed)        ------------------------------------------------------------
C141589                   ------------------------------------------------------------
C141605 (reversed)        ------------------------------------------------------------
C141607                   ------------------------------------------------------------
C141545                   ------------------------------------------------------------
C141327 (reversed)        ------------------------------------------------------------
C141579 (reversed)        ------------------------------------------------------------
C141441 (reversed)        ------------------------------------------------------------
C141587 (reversed)        ------------------------------------------------------------
C141611 (reversed)        ------------------------------------------------------------
C141241                   ------------------------------------------------------------
C140539                   ------------------------------------------------------------
C140399                   ------------------------------------------------------------
C141573 (reversed)        ------------------------------------------------------------
C141189 (reversed)        ------------------------------------------------------------
C141595 (reversed)        ------------------------------------------------------------
C141623 (reversed)        ------------------------------------------------------------
C139763                   ------------------------------------------------------------
C141473 (reversed)        ------------------------------------------------------------
C141619 (reversed)        ------------------------------------------------------------
C141603                   ------------------------------------------------------------
C141519 (reversed)        ------------------------------------------------------------
C141563 (reversed)        ------------------------------------------------------------
C141591                   ------------------------------------------------------------
C140837                   ------------------------------------------------------------
C141553 (reversed)        ------------------------------------------------------------
C141617                   ------------------------------------------------------------
C141565                   ------------------------------------------------------------
C141593 (reversed)        ------------------------------------------------------------
C141571                   ------------------------------------------------------------
C141621                   ------------------------------------------------------------
C141577 (reversed)        ------------------------------------------------------------
C141599 (reversed)        ------------------------------------------------------------
C141559                   ------------------------------------------------------------
C141405                   ------------------------------------------------------------
C141575                   ------------------------------------------------------------
C141609                   ------------------------------------------------------------
C141581                   ------------------------------------------------------------
C141555                   ------------------------------------------------------------
C141583                   ------------------------------------------------------------
C141597                   ------------------------------------------------------------
C141613                   ------------------------------------------------------------
C141557 (reversed)        ------------------------------------------------------------
C140147 (reversed)        ------------------------------------------------------------

ref|NC_050064.1|:1-123961 GTAAAGGGAATTCCTCGCTCGTTTAATTGGAACGAGGAACAGAAGCTCGTTTCTCTGGGT    3720
C141615 (reversed)        ............................................................    3655
C141505 (reversed)        ------------------------------------------------------------
C140943 (reversed)        ------------------------------------------------------------
C139379 (reversed)        ------------------------------------------------------------
C141589                   ------------------------------------------------------------
C141605 (reversed)        ------------------------------------------------------------
C141607                   ------------------------------------------------------------
C141545                   ------------------------------------------------------------
C141327 (reversed)        ------------------------------------------------------------
C141579 (reversed)        ------------------------------------------------------------
C141441 (reversed)        ------------------------------------------------------------
C141587 (reversed)        ------------------------------------------------------------
C141611 (reversed)        ------------------------------------------------------------
C141241                   ------------------------------------------------------------
C140539                   ------------------------------------------------------------
C140399                   ------------------------------------------------------------
C141573 (reversed)        ------------------------------------------------------------
C141189 (reversed)        ------------------------------------------------------------
C141595 (reversed)        ------------------------------------------------------------
C141623 (reversed)        ------------------------------------------------------------
C139763                   ------------------------------------------------------------
C141473 (reversed)        ------------------------------------------------------------
C141619 (reversed)        ------------------------------------------------------------
C141603                   ------------------------------------------------------------
C141519 (reversed)        ------------------------------------------------------------
C141563 (reversed)        ------------------------------------------------------------
C141591                   ------------------------------------------------------------
C140837                   ------------------------------------------------------------
C141553 (reversed)        ------------------------------------------------------------
C141617                   ------------------------------------------------------------
C141565                   ------------------------------------------------------------
C141593 (reversed)        ------------------------------------------------------------
C141571                   ------------------------------------------------------------
C141621                   ------------------------------------------------------------
C141577 (reversed)        ------------------------------------------------------------
C141599 (reversed)        ------------------------------------------------------------
C141559                   ------------------------------------------------------------
C141405                   ------------------------------------------------------------
C141575                   ------------------------------------------------------------
C141609                   ------------------------------------------------------------
C141581                   ------------------------------------------------------------
C141555                   ------------------------------------------------------------
C141583                   ------------------------------------------------------------
C141597                   ------------------------------------------------------------
C141613                   ------------------------------------------------------------
C141557 (reversed)        ------------------------------------------------------------
C140147 (reversed)        ------------------------------------------------------------

ref|NC_050064.1|:1-123961 CTACTTATGATTCAAGTCATATAGCTTTCTCCATTGACTCATTCGACTTAACCGCGAATT    3780
C141615 (reversed)        ............................................................    3715
C141505 (reversed)        ------------------------------------------------------------
C140943 (reversed)        ------------------------------------------------------------
C139379 (reversed)        ------------------------------------------------------------
C141589                   ------------------------------------------------------------
C141605 (reversed)        ------------------------------------------------------------
C141607                   ------------------------------------------------------------
C141545                   ------------------------------------------------------------
C141327 (reversed)        ------------------------------------------------------------
C141579 (reversed)        ------------------------------------------------------------
C141441 (reversed)        ------------------------------------------------------------
C141587 (reversed)        ------------------------------------------------------------
C141611 (reversed)        ------------------------------------------------------------
C141241                   ------------------------------------------------------------
C140539                   ------------------------------------------------------------
C140399                   ------------------------------------------------------------
C141573 (reversed)        ------------------------------------------------------------
C141189 (reversed)        ------------------------------------------------------------
C141595 (reversed)        ------------------------------------------------------------
C141623 (reversed)        ------------------------------------------------------------
C139763                   ------------------------------------------------------------
C141473 (reversed)        ------------------------------------------------------------
C141619 (reversed)        ------------------------------------------------------------
C141603                   ------------------------------------------------------------
C141519 (reversed)        ------------------------------------------------------------
C141563 (reversed)        ------------------------------------------------------------
C141591                   ------------------------------------------------------------
C140837                   ------------------------------------------------------------
C141553 (reversed)        ------------------------------------------------------------
C141617                   ------------------------------------------------------------
C141565                   ------------------------------------------------------------
C141593 (reversed)        ------------------------------------------------------------
C141571                   ------------------------------------------------------------
C141621                   ------------------------------------------------------------
C141577 (reversed)        ------------------------------------------------------------
C141599 (reversed)        ------------------------------------------------------------
C141559                   ------------------------------------------------------------
C141405                   ------------------------------------------------------------
C141575                   ------------------------------------------------------------
C141609                   ------------------------------------------------------------
C141581                   ------------------------------------------------------------
C141555                   ------------------------------------------------------------
C141583                   ------------------------------------------------------------
C141597                   ------------------------------------------------------------
C141613                   ------------------------------------------------------------
C141557 (reversed)        ------------------------------------------------------------
C140147 (reversed)        ------------------------------------------------------------

ref|NC_050064.1|:1-123961 GATTCGATCCTATTCACAATTATCACATTTGATCCGAAAGGATGATCATATTATACATCC    3840
C141615 (reversed)        ............................................................    3775
C141505 (reversed)        ------------------------------------------------------------
C140943 (reversed)        ------------------------------------------------------------
C139379 (reversed)        ------------------------------------------------------------
C141589                   ------------------------------------------------------------
C141605 (reversed)        ------------------------------------------------------------
C141607                   ------------------------------------------------------------
C141545                   ------------------------------------------------------------
C141327 (reversed)        ------------------------------------------------------------
C141579 (reversed)        ------------------------------------------------------------
C141441 (reversed)        ------------------------------------------------------------
C141587 (reversed)        ------------------------------------------------------------
C141611 (reversed)        ------------------------------------------------------------
C141241                   ------------------------------------------------------------
C140539                   ------------------------------------------------------------
C140399                   ------------------------------------------------------------
C141573 (reversed)        ------------------------------------------------------------
C141189 (reversed)        ------------------------------------------------------------
C141595 (reversed)        ------------------------------------------------------------
C141623 (reversed)        ------------------------------------------------------------
C139763                   ------------------------------------------------------------
C141473 (reversed)        ------------------------------------------------------------
C141619 (reversed)        ------------------------------------------------------------
C141603                   ------------------------------------------------------------
C141519 (reversed)        ------------------------------------------------------------
C141563 (reversed)        ------------------------------------------------------------
C141591                   ------------------------------------------------------------
C140837                   ------------------------------------------------------------
C141553 (reversed)        ------------------------------------------------------------
C141617                   ------------------------------------------------------------
C141565                   ------------------------------------------------------------
C141593 (reversed)        ------------------------------------------------------------
C141571                   ------------------------------------------------------------
C141621                   ------------------------------------------------------------
C141577 (reversed)        ------------------------------------------------------------
C141599 (reversed)        ------------------------------------------------------------
C141559                   ------------------------------------------------------------
C141405                   ------------------------------------------------------------
C141575                   ------------------------------------------------------------
C141609                   ------------------------------------------------------------
C141581                   ------------------------------------------------------------
C141555                   ------------------------------------------------------------
C141583                   ------------------------------------------------------------
C141597                   ------------------------------------------------------------
C141613                   ------------------------------------------------------------
C141557 (reversed)        ------------------------------------------------------------
C140147 (reversed)        ------------------------------------------------------------

ref|NC_050064.1|:1-123961 ACCTAGGTATATAATAGACATTTCCCACCCATTTGATTCCTTGAATTAGATCCGGTCCTG    3900
C141615 (reversed)        ............................................................    3835
C141505 (reversed)        ------------------------------------------------------------
C140943 (reversed)        ------------------------------------------------------------
C139379 (reversed)        ------------------------------------------------------------
C141589                   ------------------------------------------------------------
C141605 (reversed)        ------------------------------------------------------------
C141607                   ------------------------------------------------------------
C141545                   ------------------------------------------------------------
C141327 (reversed)        ------------------------------------------------------------
C141579 (reversed)        ------------------------------------------------------------
C141441 (reversed)        ------------------------------------------------------------
C141587 (reversed)        ------------------------------------------------------------
C141611 (reversed)        ------------------------------------------------------------
C141241                   ------------------------------------------------------------
C140539                   ------------------------------------------------------------
C140399                   ------------------------------------------------------------
C141573 (reversed)        ------------------------------------------------------------
C141189 (reversed)        ------------------------------------------------------------
C141595 (reversed)        ------------------------------------------------------------
C141623 (reversed)        ------------------------------------------------------------
C139763                   ------------------------------------------------------------
C141473 (reversed)        ------------------------------------------------------------
C141619 (reversed)        ------------------------------------------------------------
C141603                   ------------------------------------------------------------
C141519 (reversed)        ------------------------------------------------------------
C141563 (reversed)        ------------------------------------------------------------
C141591                   ------------------------------------------------------------
C140837                   ------------------------------------------------------------
C141553 (reversed)        ------------------------------------------------------------
C141617                   ------------------------------------------------------------
C141565                   ------------------------------------------------------------
C141593 (reversed)        ------------------------------------------------------------
C141571                   ------------------------------------------------------------
C141621                   ------------------------------------------------------------
C141577 (reversed)        ------------------------------------------------------------
C141599 (reversed)        ------------------------------------------------------------
C141559                   ------------------------------------------------------------
C141405                   ------------------------------------------------------------
C141575                   ------------------------------------------------------------
C141609                   ------------------------------------------------------------
C141581                   ------------------------------------------------------------
C141555                   ------------------------------------------------------------
C141583                   ------------------------------------------------------------
C141597                   ------------------------------------------------------------
C141613                   ------------------------------------------------------------
C141557 (reversed)        ------------------------------------------------------------
C140147 (reversed)        ------------------------------------------------------------

ref|NC_050064.1|:1-123961 ATCGAATACAATCAGGTATCCTAAAAATAATATCAGGTATCATAAAGATCATATGTTGGA    3960
C141615 (reversed)        ............................................................    3895
C141505 (reversed)        ------------------------------------------------------------
C140943 (reversed)        ------------------------------------------------------------
C139379 (reversed)        ------------------------------------------------------------
C141589                   ------------------------------------------------------------
C141605 (reversed)        ------------------------------------------------------------
C141607                   ------------------------------------------------------------
C141545                   ------------------------------------------------------------
C141327 (reversed)        ------------------------------------------------------------
C141579 (reversed)        ------------------------------------------------------------
C141441 (reversed)        ------------------------------------------------------------
C141587 (reversed)        ------------------------------------------------------------
C141611 (reversed)        ------------------------------------------------------------
C141241                   ------------------------------------------------------------
C140539                   ------------------------------------------------------------
C140399                   ------------------------------------------------------------
C141573 (reversed)        ------------------------------------------------------------
C141189 (reversed)        ------------------------------------------------------------
C141595 (reversed)        ------------------------------------------------------------
C141623 (reversed)        ------------------------------------------------------------
C139763                   ------------------------------------------------------------
C141473 (reversed)        ------------------------------------------------------------
C141619 (reversed)        ------------------------------------------------------------
C141603                   ------------------------------------------------------------
C141519 (reversed)        ------------------------------------------------------------
C141563 (reversed)        ------------------------------------------------------------
C141591                   ------------------------------------------------------------
C140837                   ------------------------------------------------------------
C141553 (reversed)        ------------------------------------------------------------
C141617                   ------------------------------------------------------------
C141565                   ------------------------------------------------------------
C141593 (reversed)        ------------------------------------------------------------
C141571                   ------------------------------------------------------------
C141621                   ------------------------------------------------------------
C141577 (reversed)        ------------------------------------------------------------
C141599 (reversed)        ------------------------------------------------------------
C141559                   ------------------------------------------------------------
C141405                   ------------------------------------------------------------
C141575                   ------------------------------------------------------------
C141609                   ------------------------------------------------------------
C141581                   ------------------------------------------------------------
C141555                   ------------------------------------------------------------
C141583                   ------------------------------------------------------------
C141597                   ------------------------------------------------------------
C141613                   ------------------------------------------------------------
C141557 (reversed)        ------------------------------------------------------------
C140147 (reversed)        ------------------------------------------------------------

ref|NC_050064.1|:1-123961 ACGACATGCTGTTTTTTCCGTTAATTCTACTTCGAGGATCAGTCGTAGTCTTCCAAACTT    4020
C141615 (reversed)        ............................................................    3955
C141505 (reversed)        ------------------------------------------------------------
C140943 (reversed)        ------------------------------------------------------------
C139379 (reversed)        ------------------------------------------------------------
C141589                   ------------------------------------------------------------
C141605 (reversed)        ------------------------------------------------------------
C141607                   ------------------------------------------------------------
C141545                   ------------------------------------------------------------
C141327 (reversed)        ------------------------------------------------------------
C141579 (reversed)        ------------------------------------------------------------
C141441 (reversed)        ------------------------------------------------------------
C141587 (reversed)        ------------------------------------------------------------
C141611 (reversed)        ------------------------------------------------------------
C141241                   ------------------------------------------------------------
C140539                   ------------------------------------------------------------
C140399                   ------------------------------------------------------------
C141573 (reversed)        ------------------------------------------------------------
C141189 (reversed)        ------------------------------------------------------------
C141595 (reversed)        ------------------------------------------------------------
C141623 (reversed)        ------------------------------------------------------------
C139763                   ------------------------------------------------------------
C141473 (reversed)        ------------------------------------------------------------
C141619 (reversed)        ------------------------------------------------------------
C141603                   ------------------------------------------------------------
C141519 (reversed)        ------------------------------------------------------------
C141563 (reversed)        ------------------------------------------------------------
C141591                   ------------------------------------------------------------
C140837                   ------------------------------------------------------------
C141553 (reversed)        ------------------------------------------------------------
C141617                   ------------------------------------------------------------
C141565                   ------------------------------------------------------------
C141593 (reversed)        ------------------------------------------------------------
C141571                   ------------------------------------------------------------
C141621                   ------------------------------------------------------------
C141577 (reversed)        ------------------------------------------------------------
C141599 (reversed)        ------------------------------------------------------------
C141559                   ------------------------------------------------------------
C141405                   ------------------------------------------------------------
C141575                   ------------------------------------------------------------
C141609                   ------------------------------------------------------------
C141581                   ------------------------------------------------------------
C141555                   ------------------------------------------------------------
C141583                   ------------------------------------------------------------
C141597                   ------------------------------------------------------------
C141613                   ------------------------------------------------------------
C141557 (reversed)        ------------------------------------------------------------
C140147 (reversed)        ------------------------------------------------------------

ref|NC_050064.1|:1-123961 TACCGATGGTATCGACGAGTTTTCTACTTCATTCAAATGTGTAAAAGACCTTAGTCGCAC    4080
C141615 (reversed)        ............................................................    4015
C141505 (reversed)        ------------------------------------------------------------
C140943 (reversed)        ------------------------------------------------------------
C139379 (reversed)        ------------------------------------------------------------
C141589                   ------------------------------------------------------------
C141605 (reversed)        ------------------------------------------------------------
C141607                   ------------------------------------------------------------
C141545                   ------------------------------------------------------------
C141327 (reversed)        ------------------------------------------------------------
C141579 (reversed)        ------------------------------------------------------------
C141441 (reversed)        ------------------------------------------------------------
C141587 (reversed)        ------------------------------------------------------------
C141611 (reversed)        ------------------------------------------------------------
C141241                   ------------------------------------------------------------
C140539                   ------------------------------------------------------------
C140399                   ------------------------------------------------------------
C141573 (reversed)        ------------------------------------------------------------
C141189 (reversed)        ------------------------------------------------------------
C141595 (reversed)        ------------------------------------------------------------
C141623 (reversed)        ------------------------------------------------------------
C139763                   ------------------------------------------------------------
C141473 (reversed)        ------------------------------------------------------------
C141619 (reversed)        ------------------------------------------------------------
C141603                   ------------------------------------------------------------
C141519 (reversed)        ------------------------------------------------------------
C141563 (reversed)        ------------------------------------------------------------
C141591                   ------------------------------------------------------------
C140837                   ------------------------------------------------------------
C141553 (reversed)        ------------------------------------------------------------
C141617                   ------------------------------------------------------------
C141565                   ------------------------------------------------------------
C141593 (reversed)        ------------------------------------------------------------
C141571                   ------------------------------------------------------------
C141621                   ------------------------------------------------------------
C141577 (reversed)        ------------------------------------------------------------
C141599 (reversed)        ------------------------------------------------------------
C141559                   ------------------------------------------------------------
C141405                   ------------------------------------------------------------
C141575                   ------------------------------------------------------------
C141609                   ------------------------------------------------------------
C141581                   ------------------------------------------------------------
C141555                   ------------------------------------------------------------
C141583                   ------------------------------------------------------------
C141597                   ------------------------------------------------------------
C141613                   ------------------------------------------------------------
C141557 (reversed)        ------------------------------------------------------------
C140147 (reversed)        ------------------------------------------------------------

ref|NC_050064.1|:1-123961 TTAAAAGCCGAGTACTCTACCATTGAGTTAGCAACCCATATTTCAAATAGATATTGAGGA    4140
C141615 (reversed)        ............................................................    4075
C141505 (reversed)        ------------------------------------------------------------
C140943 (reversed)        ------------------------------------------------------------
C139379 (reversed)        ------------------------------------------------------------
C141589                   ------------------------------------------------------------
C141605 (reversed)        ------------------------------------------------------------
C141607                   ------------------------------------------------------------
C141545                   ------------------------------------------------------------
C141327 (reversed)        ------------------------------------------------------------
C141579 (reversed)        ------------------------------------------------------------
C141441 (reversed)        ------------------------------------------------------------
C141587 (reversed)        ------------------------------------------------------------
C141611 (reversed)        ------------------------------------------------------------
C141241                   ------------------------------------------------------------
C140539                   ------------------------------------------------------------
C140399                   ------------------------------------------------------------
C141573 (reversed)        ------------------------------------------------------------
C141189 (reversed)        ------------------------------------------------------------
C141595 (reversed)        ------------------------------------------------------------
C141623 (reversed)        ------------------------------------------------------------
C139763                   ------------------------------------------------------------
C141473 (reversed)        ------------------------------------------------------------
C141619 (reversed)        ------------------------------------------------------------
C141603                   ------------------------------------------------------------
C141519 (reversed)        ------------------------------------------------------------
C141563 (reversed)        ------------------------------------------------------------
C141591                   ------------------------------------------------------------
C140837                   ------------------------------------------------------------
C141553 (reversed)        ------------------------------------------------------------
C141617                   ------------------------------------------------------------
C141565                   ------------------------------------------------------------
C141593 (reversed)        ------------------------------------------------------------
C141571                   ------------------------------------------------------------
C141621                   ------------------------------------------------------------
C141577 (reversed)        ------------------------------------------------------------
C141599 (reversed)        ------------------------------------------------------------
C141559                   ------------------------------------------------------------
C141405                   ------------------------------------------------------------
C141575                   ------------------------------------------------------------
C141609                   ------------------------------------------------------------
C141581                   ------------------------------------------------------------
C141555                   ------------------------------------------------------------
C141583                   ------------------------------------------------------------
C141597                   ------------------------------------------------------------
C141613                   ------------------------------------------------------------
C141557 (reversed)        ------------------------------------------------------------
C140147 (reversed)        ------------------------------------------------------------

ref|NC_050064.1|:1-123961 TATATATACGATCGAAGTGGAATGCGAGTTTACTCAATATGAACCGGTAAATAGAATCTT    4200
C141615 (reversed)        ............................................................    4135
C141505 (reversed)        ------------------------------------------------------------
C140943 (reversed)        ------------------------------------------------------------
C139379 (reversed)        ------------------------------------------------------------
C141589                   ------------------------------------------------------------
C141605 (reversed)        ------------------------------------------------------------
C141607                   ------------------------------------------------------------
C141545                   ------------------------------------------------------------
C141327 (reversed)        ------------------------------------------------------------
C141579 (reversed)        ------------------------------------------------------------
C141441 (reversed)        ------------------------------------------------------------
C141587 (reversed)        ------------------------------------------------------------
C141611 (reversed)        ------------------------------------------------------------
C141241                   ------------------------------------------------------------
C140539                   ------------------------------------------------------------
C140399                   ------------------------------------------------------------
C141573 (reversed)        ------------------------------------------------------------
C141189 (reversed)        ------------------------------------------------------------
C141595 (reversed)        ------------------------------------------------------------
C141623 (reversed)        ------------------------------------------------------------
C139763                   ------------------------------------------------------------
C141473 (reversed)        ------------------------------------------------------------
C141619 (reversed)        ------------------------------------------------------------
C141603                   ------------------------------------------------------------
C141519 (reversed)        ------------------------------------------------------------
C141563 (reversed)        ------------------------------------------------------------
C141591                   ------------------------------------------------------------
C140837                   ------------------------------------------------------------
C141553 (reversed)        ------------------------------------------------------------
C141617                   ------------------------------------------------------------
C141565                   ------------------------------------------------------------
C141593 (reversed)        ------------------------------------------------------------
C141571                   ------------------------------------------------------------
C141621                   ------------------------------------------------------------
C141577 (reversed)        ------------------------------------------------------------
C141599 (reversed)        ------------------------------------------------------------
C141559                   ------------------------------------------------------------
C141405                   ------------------------------------------------------------
C141575                   ------------------------------------------------------------
C141609                   ------------------------------------------------------------
C141581                   ------------------------------------------------------------
C141555                   ------------------------------------------------------------
C141583                   ------------------------------------------------------------
C141597                   ------------------------------------------------------------
C141613                   ------------------------------------------------------------
C141557 (reversed)        ------------------------------------------------------------
C140147 (reversed)        ------------------------------------------------------------

ref|NC_050064.1|:1-123961 ACCAATCGTTGTTGTTAAATAACAACGGGAGGGATCAAAAACCTATGTGAATGACCAAAT    4260
C141615 (reversed)        ............................................................    4195
C141505 (reversed)        ------------------------------------------------------------
C140943 (reversed)        ------------------------------------------------------------
C139379 (reversed)        ------------------------------------------------------------
C141589                   ------------------------------------------------------------
C141605 (reversed)        ------------------------------------------------------------
C141607                   ------------------------------------------------------------
C141545                   ------------------------------------------------------------
C141327 (reversed)        ------------------------------------------------------------
C141579 (reversed)        ------------------------------------------------------------
C141441 (reversed)        ------------------------------------------------------------
C141587 (reversed)        ------------------------------------------------------------
C141611 (reversed)        ------------------------------------------------------------
C141241                   ------------------------------------------------------------
C140539                   ------------------------------------------------------------
C140399                   ------------------------------------------------------------
C141573 (reversed)        ------------------------------------------------------------
C141189 (reversed)        ------------------------------------------------------------
C141595 (reversed)        ------------------------------------------------------------
C141623 (reversed)        ------------------------------------------------------------
C139763                   ------------------------------------------------------------
C141473 (reversed)        ------------------------------------------------------------
C141619 (reversed)        ------------------------------------------------------------
C141603                   ------------------------------------------------------------
C141519 (reversed)        ------------------------------------------------------------
C141563 (reversed)        ------------------------------------------------------------
C141591                   ------------------------------------------------------------
C140837                   ------------------------------------------------------------
C141553 (reversed)        ------------------------------------------------------------
C141617                   ------------------------------------------------------------
C141565                   ------------------------------------------------------------
C141593 (reversed)        ------------------------------------------------------------
C141571                   ------------------------------------------------------------
C141621                   ------------------------------------------------------------
C141577 (reversed)        ------------------------------------------------------------
C141599 (reversed)        ------------------------------------------------------------
C141559                   ------------------------------------------------------------
C141405                   ------------------------------------------------------------
C141575                   ------------------------------------------------------------
C141609                   ------------------------------------------------------------
C141581                   ------------------------------------------------------------
C141555                   ------------------------------------------------------------
C141583                   ------------------------------------------------------------
C141597                   ------------------------------------------------------------
C141613                   ------------------------------------------------------------
C141557 (reversed)        ------------------------------------------------------------
C140147 (reversed)        ------------------------------------------------------------

ref|NC_050064.1|:1-123961 AATTCACTCATCAGTTCATATATGTATATGAATAATTTCGATCCACCATTCCAGAATAAA    4320
C141615 (reversed)        ............................................................    4255
C141505 (reversed)        ------------------------------------------------------------
C140943 (reversed)        ------------------------------------------------------------
C139379 (reversed)        ------------------------------------------------------------
C141589                   ------------------------------------------------------------
C141605 (reversed)        ------------------------------------------------------------
C141607                   ------------------------------------------------------------
C141545                   ------------------------------------------------------------
C141327 (reversed)        ------------------------------------------------------------
C141579 (reversed)        ------------------------------------------------------------
C141441 (reversed)        ------------------------------------------------------------
C141587 (reversed)        ------------------------------------------------------------
C141611 (reversed)        ------------------------------------------------------------
C141241                   ------------------------------------------------------------
C140539                   ------------------------------------------------------------
C140399                   ------------------------------------------------------------
C141573 (reversed)        ------------------------------------------------------------
C141189 (reversed)        ------------------------------------------------------------
C141595 (reversed)        ------------------------------------------------------------
C141623 (reversed)        ------------------------------------------------------------
C139763                   ------------------------------------------------------------
C141473 (reversed)        ------------------------------------------------------------
C141619 (reversed)        ------------------------------------------------------------
C141603                   ------------------------------------------------------------
C141519 (reversed)        ------------------------------------------------------------
C141563 (reversed)        ------------------------------------------------------------
C141591                   ------------------------------------------------------------
C140837                   ------------------------------------------------------------
C141553 (reversed)        ------------------------------------------------------------
C141617                   ------------------------------------------------------------
C141565                   ------------------------------------------------------------
C141593 (reversed)        ------------------------------------------------------------
C141571                   ------------------------------------------------------------
C141621                   ------------------------------------------------------------
C141577 (reversed)        ------------------------------------------------------------
C141599 (reversed)        ------------------------------------------------------------
C141559                   ------------------------------------------------------------
C141405                   ------------------------------------------------------------
C141575                   ------------------------------------------------------------
C141609                   ------------------------------------------------------------
C141581                   ------------------------------------------------------------
C141555                   ------------------------------------------------------------
C141583                   ------------------------------------------------------------
C141597                   ------------------------------------------------------------
C141613                   ------------------------------------------------------------
C141557 (reversed)        ------------------------------------------------------------
C140147 (reversed)        ------------------------------------------------------------

ref|NC_050064.1|:1-123961 GTAATCTAGGTTATGAATAAATGATCCGTCGACAGAATTATCATGATTGGATAGGATCAC    4380
C141615 (reversed)        ............................................................    4315
C141505 (reversed)        ------------------------------------------------------------
C140943 (reversed)        ------------------------------------------------------------
C139379 (reversed)        ------------------------------------------------------------
C141589                   ------------------------------------------------------------
C141605 (reversed)        ------------------------------------------------------------
C141607                   ------------------------------------------------------------
C141545                   ------------------------------------------------------------
C141327 (reversed)        ------------------------------------------------------------
C141579 (reversed)        ------------------------------------------------------------
C141441 (reversed)        ------------------------------------------------------------
C141587 (reversed)        ------------------------------------------------------------
C141611 (reversed)        ------------------------------------------------------------
C141241                   ------------------------------------------------------------
C140539                   ------------------------------------------------------------
C140399                   ------------------------------------------------------------
C141573 (reversed)        ------------------------------------------------------------
C141189 (reversed)        ------------------------------------------------------------
C141595 (reversed)        ------------------------------------------------------------
C141623 (reversed)        ------------------------------------------------------------
C139763                   ------------------------------------------------------------
C141473 (reversed)        ------------------------------------------------------------
C141619 (reversed)        ------------------------------------------------------------
C141603                   ------------------------------------------------------------
C141519 (reversed)        ------------------------------------------------------------
C141563 (reversed)        ------------------------------------------------------------
C141591                   ------------------------------------------------------------
C140837                   ------------------------------------------------------------
C141553 (reversed)        ------------------------------------------------------------
C141617                   ------------------------------------------------------------
C141565                   ------------------------------------------------------------
C141593 (reversed)        ------------------------------------------------------------
C141571                   ------------------------------------------------------------
C141621                   ------------------------------------------------------------
C141577 (reversed)        ------------------------------------------------------------
C141599 (reversed)        ------------------------------------------------------------
C141559                   ------------------------------------------------------------
C141405                   ------------------------------------------------------------
C141575                   ------------------------------------------------------------
C141609                   ------------------------------------------------------------
C141581                   ------------------------------------------------------------
C141555                   ------------------------------------------------------------
C141583                   ------------------------------------------------------------
C141597                   ------------------------------------------------------------
C141613                   ------------------------------------------------------------
C141557 (reversed)        ------------------------------------------------------------
C140147 (reversed)        ------------------------------------------------------------

ref|NC_050064.1|:1-123961 TGATAAATGATGAACCTAAGATATCTATTTCTATTGTGAATGGACGAATTATATCGACAC    4440
C141615 (reversed)        ............................................................    4375
C141505 (reversed)        ------------------------------------------------------------
C140943 (reversed)        ------------------------------------------------------------
C139379 (reversed)        ------------------------------------------------------------
C141589                   ------------------------------------------------------------
C141605 (reversed)        ------------------------------------------------------------
C141607                   ------------------------------------------------------------
C141545                   ------------------------------------------------------------
C141327 (reversed)        ------------------------------------------------------------
C141579 (reversed)        ------------------------------------------------------------
C141441 (reversed)        ------------------------------------------------------------
C141587 (reversed)        ------------------------------------------------------------
C141611 (reversed)        ------------------------------------------------------------
C141241                   ------------------------------------------------------------
C140539                   ------------------------------------------------------------
C140399                   ------------------------------------------------------------
C141573 (reversed)        ------------------------------------------------------------
C141189 (reversed)        ------------------------------------------------------------
C141595 (reversed)        ------------------------------------------------------------
C141623 (reversed)        ------------------------------------------------------------
C139763                   ------------------------------------------------------------
C141473 (reversed)        ------------------------------------------------------------
C141619 (reversed)        ------------------------------------------------------------
C141603                   ------------------------------------------------------------
C141519 (reversed)        ------------------------------------------------------------
C141563 (reversed)        ------------------------------------------------------------
C141591                   ------------------------------------------------------------
C140837                   ------------------------------------------------------------
C141553 (reversed)        ------------------------------------------------------------
C141617                   ------------------------------------------------------------
C141565                   ------------------------------------------------------------
C141593 (reversed)        ------------------------------------------------------------
C141571                   ------------------------------------------------------------
C141621                   ------------------------------------------------------------
C141577 (reversed)        ------------------------------------------------------------
C141599 (reversed)        ------------------------------------------------------------
C141559                   ------------------------------------------------------------
C141405                   ------------------------------------------------------------
C141575                   ------------------------------------------------------------
C141609                   ------------------------------------------------------------
C141581                   ------------------------------------------------------------
C141555                   ------------------------------------------------------------
C141583                   ------------------------------------------------------------
C141597                   ------------------------------------------------------------
C141613                   ------------------------------------------------------------
C141557 (reversed)        ------------------------------------------------------------
C140147 (reversed)        ------------------------------------------------------------

ref|NC_050064.1|:1-123961 AATACACTATTGTCAATCCAGAATAAAAGATAAATGAATTGTTGGATTGGCACTGTATTG    4500
C141615 (reversed)        ............................................................    4435
C141505 (reversed)        ------------------------------------------------------------
C140943 (reversed)        ------------------------------------------------------------
C139379 (reversed)        ------------------------------------------------------------
C141589                   ------------------------------------------------------------
C141605 (reversed)        ------------------------------------------------------------
C141607                   ------------------------------------------------------------
C141545                   ------------------------------------------------------------
C141327 (reversed)        ------------------------------------------------------------
C141579 (reversed)        ------------------------------------------------------------
C141441 (reversed)        ------------------------------------------------------------
C141587 (reversed)        ------------------------------------------------------------
C141611 (reversed)        ------------------------------------------------------------
C141241                   ------------------------------------------------------------
C140539                   ------------------------------------------------------------
C140399                   ------------------------------------------------------------
C141573 (reversed)        ------------------------------------------------------------
C141189 (reversed)        ------------------------------------------------------------
C141595 (reversed)        ------------------------------------------------------------
C141623 (reversed)        ------------------------------------------------------------
C139763                   ------------------------------------------------------------
C141473 (reversed)        ------------------------------------------------------------
C141619 (reversed)        ------------------------------------------------------------
C141603                   ------------------------------------------------------------
C141519 (reversed)        ------------------------------------------------------------
C141563 (reversed)        ------------------------------------------------------------
C141591                   ------------------------------------------------------------
C140837                   ------------------------------------------------------------
C141553 (reversed)        ------------------------------------------------------------
C141617                   ------------------------------------------------------------
C141565                   ------------------------------------------------------------
C141593 (reversed)        ------------------------------------------------------------
C141571                   ------------------------------------------------------------
C141621                   ------------------------------------------------------------
C141577 (reversed)        ------------------------------------------------------------
C141599 (reversed)        ------------------------------------------------------------
C141559                   ------------------------------------------------------------
C141405                   ------------------------------------------------------------
C141575                   ------------------------------------------------------------
C141609                   ------------------------------------------------------------
C141581                   ------------------------------------------------------------
C141555                   ------------------------------------------------------------
C141583                   ------------------------------------------------------------
C141597                   ------------------------------------------------------------
C141613                   ------------------------------------------------------------
C141557 (reversed)        ------------------------------------------------------------
C140147 (reversed)        ------------------------------------------------------------

ref|NC_050064.1|:1-123961 GGACGAGATGTTAGACGCATCGAGAGAAAATCCTAGGCTTATTTGTAACAGCCTTGGTAG    4560
C141615 (reversed)        ............................................................    4495
C141505 (reversed)        ------------------------------------------------------------
C140943 (reversed)        ------------------------------------------------------------
C139379 (reversed)        ------------------------------------------------------------
C141589                   ------------------------------------------------------------
C141605 (reversed)        ------------------------------------------------------------
C141607                   ------------------------------------------------------------
C141545                   ------------------------------------------------------------
C141327 (reversed)        ------------------------------------------------------------
C141579 (reversed)        ------------------------------------------------------------
C141441 (reversed)        ------------------------------------------------------------
C141587 (reversed)        ------------------------------------------------------------
C141611 (reversed)        ------------------------------------------------------------
C141241                   ------------------------------------------------------------
C140539                   ------------------------------------------------------------
C140399                   ------------------------------------------------------------
C141573 (reversed)        ------------------------------------------------------------
C141189 (reversed)        ------------------------------------------------------------
C141595 (reversed)        ------------------------------------------------------------
C141623 (reversed)        ------------------------------------------------------------
C139763                   ------------------------------------------------------------
C141473 (reversed)        ------------------------------------------------------------
C141619 (reversed)        ------------------------------------------------------------
C141603                   ------------------------------------------------------------
C141519 (reversed)        ------------------------------------------------------------
C141563 (reversed)        ------------------------------------------------------------
C141591                   ------------------------------------------------------------
C140837                   ------------------------------------------------------------
C141553 (reversed)        ------------------------------------------------------------
C141617                   ------------------------------------------------------------
C141565                   ------------------------------------------------------------
C141593 (reversed)        ------------------------------------------------------------
C141571                   ------------------------------------------------------------
C141621                   ------------------------------------------------------------
C141577 (reversed)        ------------------------------------------------------------
C141599 (reversed)        ------------------------------------------------------------
C141559                   ------------------------------------------------------------
C141405                   ------------------------------------------------------------
C141575                   ------------------------------------------------------------
C141609                   ------------------------------------------------------------
C141581                   ------------------------------------------------------------
C141555                   ------------------------------------------------------------
C141583                   ------------------------------------------------------------
C141597                   ------------------------------------------------------------
C141613                   ------------------------------------------------------------
C141557 (reversed)        ------------------------------------------------------------
C140147 (reversed)        ------------------------------------------------------------

ref|NC_050064.1|:1-123961 AACGATTCAAATATTCGTCATCTTTGTATGGAATCACGTGGAAACGAGAGTGACTTGGAG    4620
C141615 (reversed)        ............................................................    4555
C141505 (reversed)        ------------------------------------------------------------
C140943 (reversed)        ------------------------------------------------------------
C139379 (reversed)        ------------------------------------------------------------
C141589                   ------------------------------------------------------------
C141605 (reversed)        ------------------------------------------------------------
C141607                   ------------------------------------------------------------
C141545                   ------------------------------------------------------------
C141327 (reversed)        ------------------------------------------------------------
C141579 (reversed)        ------------------------------------------------------------
C141441 (reversed)        ------------------------------------------------------------
C141587 (reversed)        ------------------------------------------------------------
C141611 (reversed)        ------------------------------------------------------------
C141241                   ------------------------------------------------------------
C140539                   ------------------------------------------------------------
C140399                   ------------------------------------------------------------
C141573 (reversed)        ------------------------------------------------------------
C141189 (reversed)        ------------------------------------------------------------
C141595 (reversed)        ------------------------------------------------------------
C141623 (reversed)        ------------------------------------------------------------
C139763                   ------------------------------------------------------------
C141473 (reversed)        ------------------------------------------------------------
C141619 (reversed)        ------------------------------------------------------------
C141603                   ------------------------------------------------------------
C141519 (reversed)        ------------------------------------------------------------
C141563 (reversed)        ------------------------------------------------------------
C141591                   ------------------------------------------------------------
C140837                   ------------------------------------------------------------
C141553 (reversed)        ------------------------------------------------------------
C141617                   ------------------------------------------------------------
C141565                   ------------------------------------------------------------
C141593 (reversed)        ------------------------------------------------------------
C141571                   ------------------------------------------------------------
C141621                   ------------------------------------------------------------
C141577 (reversed)        ------------------------------------------------------------
C141599 (reversed)        ------------------------------------------------------------
C141559                   ------------------------------------------------------------
C141405                   ------------------------------------------------------------
C141575                   ------------------------------------------------------------
C141609                   ------------------------------------------------------------
C141581                   ------------------------------------------------------------
C141555                   ------------------------------------------------------------
C141583                   ------------------------------------------------------------
C141597                   ------------------------------------------------------------
C141613                   ------------------------------------------------------------
C141557 (reversed)        ------------------------------------------------------------
C140147 (reversed)        ------------------------------------------------------------

ref|NC_050064.1|:1-123961 AGTATATACTAAAATAAGAATAATGTTGAGTCAAGGGTATTTGATCCGAATATGAAATGT    4680
C141615 (reversed)        ............................................................    4615
C141505 (reversed)        ------------------------------------------------------------
C140943 (reversed)        ------------------------------------------------------------
C139379 (reversed)        ------------------------------------------------------------
C141589                   ------------------------------------------------------------
C141605 (reversed)        ------------------------------------------------------------
C141607                   ------------------------------------------------------------
C141545                   ------------------------------------------------------------
C141327 (reversed)        ------------------------------------------------------------
C141579 (reversed)        ------------------------------------------------------------
C141441 (reversed)        ------------------------------------------------------------
C141587 (reversed)        ------------------------------------------------------------
C141611 (reversed)        ------------------------------------------------------------
C141241                   ------------------------------------------------------------
C140539                   ------------------------------------------------------------
C140399                   ------------------------------------------------------------
C141573 (reversed)        ------------------------------------------------------------
C141189 (reversed)        ------------------------------------------------------------
C141595 (reversed)        ------------------------------------------------------------
C141623 (reversed)        ------------------------------------------------------------
C139763                   ------------------------------------------------------------
C141473 (reversed)        ------------------------------------------------------------
C141619 (reversed)        ------------------------------------------------------------
C141603                   ------------------------------------------------------------
C141519 (reversed)        ------------------------------------------------------------
C141563 (reversed)        ------------------------------------------------------------
C141591                   ------------------------------------------------------------
C140837                   ------------------------------------------------------------
C141553 (reversed)        ------------------------------------------------------------
C141617                   ------------------------------------------------------------
C141565                   ------------------------------------------------------------
C141593 (reversed)        ------------------------------------------------------------
C141571                   ------------------------------------------------------------
C141621                   ------------------------------------------------------------
C141577 (reversed)        ------------------------------------------------------------
C141599 (reversed)        ------------------------------------------------------------
C141559                   ------------------------------------------------------------
C141405                   ------------------------------------------------------------
C141575                   ------------------------------------------------------------
C141609                   ------------------------------------------------------------
C141581                   ------------------------------------------------------------
C141555                   ------------------------------------------------------------
C141583                   ------------------------------------------------------------
C141597                   ------------------------------------------------------------
C141613                   ------------------------------------------------------------
C141557 (reversed)        ------------------------------------------------------------
C140147 (reversed)        ------------------------------------------------------------

ref|NC_050064.1|:1-123961 TGGATGTCATAATCCATATCCACGAAACCGATTATGTAAAGTCGCACGTTGCTTTCTACC    4740
C141615 (reversed)        ............................................................    4675
C141505 (reversed)        ------------------------------------------------------------
C140943 (reversed)        ------------------------------------------------------------
C139379 (reversed)        ------------------------------------------------------------
C141589                   ------------------------------------------------------------
C141605 (reversed)        ------------------------------------------------------------
C141607                   ------------------------------------------------------------
C141545                   ------------------------------------------------------------
C141327 (reversed)        ------------------------------------------------------------
C141579 (reversed)        ------------------------------------------------------------
C141441 (reversed)        ------------------------------------------------------------
C141587 (reversed)        ------------------------------------------------------------
C141611 (reversed)        ------------------------------------------------------------
C141241                   ------------------------------------------------------------
C140539                   ------------------------------------------------------------
C140399                   ------------------------------------------------------------
C141573 (reversed)        ------------------------------------------------------------
C141189 (reversed)        ------------------------------------------------------------
C141595 (reversed)        ------------------------------------------------------------
C141623 (reversed)        ------------------------------------------------------------
C139763                   ------------------------------------------------------------
C141473 (reversed)        ------------------------------------------------------------
C141619 (reversed)        ------------------------------------------------------------
C141603                   ------------------------------------------------------------
C141519 (reversed)        ------------------------------------------------------------
C141563 (reversed)        ------------------------------------------------------------
C141591                   ------------------------------------------------------------
C140837                   ------------------------------------------------------------
C141553 (reversed)        ------------------------------------------------------------
C141617                   ------------------------------------------------------------
C141565                   ------------------------------------------------------------
C141593 (reversed)        ------------------------------------------------------------
C141571                   ------------------------------------------------------------
C141621                   ------------------------------------------------------------
C141577 (reversed)        ------------------------------------------------------------
C141599 (reversed)        ------------------------------------------------------------
C141559                   ------------------------------------------------------------
C141405                   ------------------------------------------------------------
C141575                   ------------------------------------------------------------
C141609                   ------------------------------------------------------------
C141581                   ------------------------------------------------------------
C141555                   ------------------------------------------------------------
C141583                   ------------------------------------------------------------
C141597                   ------------------------------------------------------------
C141613                   ------------------------------------------------------------
C141557 (reversed)        ------------------------------------------------------------
C140147 (reversed)        ------------------------------------------------------------

ref|NC_050064.1|:1-123961 ACATCGTTTCAGACGATGTTTTTAAGATCTCGAATCATGATTGATACGTGATTATGAATA    4800
C141615 (reversed)        ............................................................    4735
C141505 (reversed)        ------------------------------------------------------------
C140943 (reversed)        ------------------------------------------------------------
C139379 (reversed)        ------------------------------------------------------------
C141589                   ------------------------------------------------------------
C141605 (reversed)        ------------------------------------------------------------
C141607                   ------------------------------------------------------------
C141545                   ------------------------------------------------------------
C141327 (reversed)        ------------------------------------------------------------
C141579 (reversed)        ------------------------------------------------------------
C141441 (reversed)        ------------------------------------------------------------
C141587 (reversed)        ------------------------------------------------------------
C141611 (reversed)        ------------------------------------------------------------
C141241                   ------------------------------------------------------------
C140539                   ------------------------------------------------------------
C140399                   ------------------------------------------------------------
C141573 (reversed)        ------------------------------------------------------------
C141189 (reversed)        ------------------------------------------------------------
C141595 (reversed)        ------------------------------------------------------------
C141623 (reversed)        ------------------------------------------------------------
C139763                   ------------------------------------------------------------
C141473 (reversed)        ------------------------------------------------------------
C141619 (reversed)        ------------------------------------------------------------
C141603                   ------------------------------------------------------------
C141519 (reversed)        ------------------------------------------------------------
C141563 (reversed)        ------------------------------------------------------------
C141591                   ------------------------------------------------------------
C140837                   ------------------------------------------------------------
C141553 (reversed)        ------------------------------------------------------------
C141617                   ------------------------------------------------------------
C141565                   ------------------------------------------------------------
C141593 (reversed)        ------------------------------------------------------------
C141571                   ------------------------------------------------------------
C141621                   ------------------------------------------------------------
C141577 (reversed)        ------------------------------------------------------------
C141599 (reversed)        ------------------------------------------------------------
C141559                   ------------------------------------------------------------
C141405                   ------------------------------------------------------------
C141575                   ------------------------------------------------------------
C141609                   ------------------------------------------------------------
C141581                   ------------------------------------------------------------
C141555                   ------------------------------------------------------------
C141583                   ------------------------------------------------------------
C141597                   ------------------------------------------------------------
C141613                   ------------------------------------------------------------
C141557 (reversed)        ------------------------------------------------------------
C140147 (reversed)        ------------------------------------------------------------

ref|NC_050064.1|:1-123961 GTCATTAACTCAATTGATATGAGAGGAATAGGTATCGAATTGGATCCACTCTTTTTGTAT    4860
C141615 (reversed)        ............................................................    4795
C141505 (reversed)        ------------------------------------------------------------
C140943 (reversed)        ------------------------------------------------------------
C139379 (reversed)        ------------------------------------------------------------
C141589                   ------------------------------------------------------------
C141605 (reversed)        ------------------------------------------------------------
C141607                   ------------------------------------------------------------
C141545                   ------------------------------------------------------------
C141327 (reversed)        ------------------------------------------------------------
C141579 (reversed)        ------------------------------------------------------------
C141441 (reversed)        ------------------------------------------------------------
C141587 (reversed)        ------------------------------------------------------------
C141611 (reversed)        ------------------------------------------------------------
C141241                   ------------------------------------------------------------
C140539                   ------------------------------------------------------------
C140399                   ------------------------------------------------------------
C141573 (reversed)        ------------------------------------------------------------
C141189 (reversed)        ------------------------------------------------------------
C141595 (reversed)        ------------------------------------------------------------
C141623 (reversed)        ------------------------------------------------------------
C139763                   ------------------------------------------------------------
C141473 (reversed)        ------------------------------------------------------------
C141619 (reversed)        ------------------------------------------------------------
C141603                   ------------------------------------------------------------
C141519 (reversed)        ------------------------------------------------------------
C141563 (reversed)        ------------------------------------------------------------
C141591                   ------------------------------------------------------------
C140837                   ------------------------------------------------------------
C141553 (reversed)        ------------------------------------------------------------
C141617                   ------------------------------------------------------------
C141565                   ------------------------------------------------------------
C141593 (reversed)        ------------------------------------------------------------
C141571                   ------------------------------------------------------------
C141621                   ------------------------------------------------------------
C141577 (reversed)        ------------------------------------------------------------
C141599 (reversed)        ------------------------------------------------------------
C141559                   ------------------------------------------------------------
C141405                   ------------------------------------------------------------
C141575                   ------------------------------------------------------------
C141609                   ------------------------------------------------------------
C141581                   ------------------------------------------------------------
C141555                   ------------------------------------------------------------
C141583                   ------------------------------------------------------------
C141597                   ------------------------------------------------------------
C141613                   ------------------------------------------------------------
C141557 (reversed)        ------------------------------------------------------------
C140147 (reversed)        ------------------------------------------------------------

ref|NC_050064.1|:1-123961 AGAATACACTCAATGTAATAAATGAATTGATATTGATCAGGTACTTAACTTAATGCTTCT    4920
C141615 (reversed)        ............................................................    4855
C141505 (reversed)        ------------------------------------------------------------
C140943 (reversed)        ------------------------------------------------------------
C139379 (reversed)        ------------------------------------------------------------
C141589                   ------------------------------------------------------------
C141605 (reversed)        ------------------------------------------------------------
C141607                   ------------------------------------------------------------
C141545                   ------------------------------------------------------------
C141327 (reversed)        ------------------------------------------------------------
C141579 (reversed)        ------------------------------------------------------------
C141441 (reversed)        ------------------------------------------------------------
C141587 (reversed)        ------------------------------------------------------------
C141611 (reversed)        ------------------------------------------------------------
C141241                   ------------------------------------------------------------
C140539                   ------------------------------------------------------------
C140399                   ------------------------------------------------------------
C141573 (reversed)        ------------------------------------------------------------
C141189 (reversed)        ------------------------------------------------------------
C141595 (reversed)        ------------------------------------------------------------
C141623 (reversed)        ------------------------------------------------------------
C139763                   ------------------------------------------------------------
C141473 (reversed)        ------------------------------------------------------------
C141619 (reversed)        ------------------------------------------------------------
C141603                   ------------------------------------------------------------
C141519 (reversed)        ------------------------------------------------------------
C141563 (reversed)        ------------------------------------------------------------
C141591                   ------------------------------------------------------------
C140837                   ------------------------------------------------------------
C141553 (reversed)        ------------------------------------------------------------
C141617                   ------------------------------------------------------------
C141565                   ------------------------------------------------------------
C141593 (reversed)        ------------------------------------------------------------
C141571                   ------------------------------------------------------------
C141621                   ------------------------------------------------------------
C141577 (reversed)        ------------------------------------------------------------
C141599 (reversed)        ------------------------------------------------------------
C141559                   ------------------------------------------------------------
C141405                   ------------------------------------------------------------
C141575                   ------------------------------------------------------------
C141609                   ------------------------------------------------------------
C141581                   ------------------------------------------------------------
C141555                   ------------------------------------------------------------
C141583                   ------------------------------------------------------------
C141597                   ------------------------------------------------------------
C141613                   ------------------------------------------------------------
C141557 (reversed)        ------------------------------------------------------------
C140147 (reversed)        ------------------------------------------------------------

ref|NC_050064.1|:1-123961 TTAGCTGCGTGCATTACCTCGACAGTAACGTTCAAAATGCCCTTTCGTCGTGCAAATTTT    4980
C141615 (reversed)        ............................................................    4915
C141505 (reversed)        ------------------------------------------------------------
C140943 (reversed)        ------------------------------------------------------------
C139379 (reversed)        ------------------------------------------------------------
C141589                   ------------------------------------------------------------
C141605 (reversed)        ------------------------------------------------------------
C141607                   ------------------------------------------------------------
C141545                   ------------------------------------------------------------
C141327 (reversed)        ------------------------------------------------------------
C141579 (reversed)        ------------------------------------------------------------
C141441 (reversed)        ------------------------------------------------------------
C141587 (reversed)        ------------------------------------------------------------
C141611 (reversed)        ------------------------------------------------------------
C141241                   ------------------------------------------------------------
C140539                   ------------------------------------------------------------
C140399                   ------------------------------------------------------------
C141573 (reversed)        ------------------------------------------------------------
C141189 (reversed)        ------------------------------------------------------------
C141595 (reversed)        ------------------------------------------------------------
C141623 (reversed)        ------------------------------------------------------------
C139763                   ------------------------------------------------------------
C141473 (reversed)        ------------------------------------------------------------
C141619 (reversed)        ------------------------------------------------------------
C141603                   ------------------------------------------------------------
C141519 (reversed)        ------------------------------------------------------------
C141563 (reversed)        ------------------------------------------------------------
C141591                   ------------------------------------------------------------
C140837                   ------------------------------------------------------------
C141553 (reversed)        ------------------------------------------------------------
C141617                   ------------------------------------------------------------
C141565                   ------------------------------------------------------------
C141593 (reversed)        ------------------------------------------------------------
C141571                   ------------------------------------------------------------
C141621                   ------------------------------------------------------------
C141577 (reversed)        ------------------------------------------------------------
C141599 (reversed)        ------------------------------------------------------------
C141559                   ------------------------------------------------------------
C141405                   ------------------------------------------------------------
C141575                   ------------------------------------------------------------
C141609                   ------------------------------------------------------------
C141581                   ------------------------------------------------------------
C141555                   ------------------------------------------------------------
C141583                   ------------------------------------------------------------
C141597                   ------------------------------------------------------------
C141613                   ------------------------------------------------------------
C141557 (reversed)        ------------------------------------------------------------
C140147 (reversed)        ------------------------------------------------------------

ref|NC_050064.1|:1-123961 TCTGTGTTTCTCTTTACTTCGTCCCTGACAAAACGGGGGATTTTATTCAATTCTAGTCGA    5040
C141615 (reversed)        ............................................................    4975
C141505 (reversed)        ------------------------------------------------------------
C140943 (reversed)        ------------------------------------------------------------
C139379 (reversed)        ------------------------------------------------------------
C141589                   ------------------------------------------------------------
C141605 (reversed)        ------------------------------------------------------------
C141607                   ------------------------------------------------------------
C141545                   ------------------------------------------------------------
C141327 (reversed)        ------------------------------------------------------------
C141579 (reversed)        ------------------------------------------------------------
C141441 (reversed)        ------------------------------------------------------------
C141587 (reversed)        ------------------------------------------------------------
C141611 (reversed)        ------------------------------------------------------------
C141241                   ------------------------------------------------------------
C140539                   ------------------------------------------------------------
C140399                   ------------------------------------------------------------
C141573 (reversed)        ------------------------------------------------------------
C141189 (reversed)        ------------------------------------------------------------
C141595 (reversed)        ------------------------------------------------------------
C141623 (reversed)        ------------------------------------------------------------
C139763                   ------------------------------------------------------------
C141473 (reversed)        ------------------------------------------------------------
C141619 (reversed)        ------------------------------------------------------------
C141603                   ------------------------------------------------------------
C141519 (reversed)        ------------------------------------------------------------
C141563 (reversed)        ------------------------------------------------------------
C141591                   ------------------------------------------------------------
C140837                   ------------------------------------------------------------
C141553 (reversed)        ------------------------------------------------------------
C141617                   ------------------------------------------------------------
C141565                   ------------------------------------------------------------
C141593 (reversed)        ------------------------------------------------------------
C141571                   ------------------------------------------------------------
C141621                   ------------------------------------------------------------
C141577 (reversed)        ------------------------------------------------------------
C141599 (reversed)        ------------------------------------------------------------
C141559                   ------------------------------------------------------------
C141405                   ------------------------------------------------------------
C141575                   ------------------------------------------------------------
C141609                   ------------------------------------------------------------
C141581                   ------------------------------------------------------------
C141555                   ------------------------------------------------------------
C141583                   ------------------------------------------------------------
C141597                   ------------------------------------------------------------
C141613                   ------------------------------------------------------------
C141557 (reversed)        ------------------------------------------------------------
C140147 (reversed)        ------------------------------------------------------------

ref|NC_050064.1|:1-123961 CTTTCAGGATTCCAAATTGGACTCATATCCGTGGATAATGATTTAGTCATTATTTCCTTC    5100
C141615 (reversed)        ............................................................    5035
C141505 (reversed)        ------------------------------------------------------------
C140943 (reversed)        ------------------------------------------------------------
C139379 (reversed)        ------------------------------------------------------------
C141589                   ------------------------------------------------------------
C141605 (reversed)        ------------------------------------------------------------
C141607                   ------------------------------------------------------------
C141545                   ------------------------------------------------------------
C141327 (reversed)        ------------------------------------------------------------
C141579 (reversed)        ------------------------------------------------------------
C141441 (reversed)        ------------------------------------------------------------
C141587 (reversed)        ------------------------------------------------------------
C141611 (reversed)        ------------------------------------------------------------
C141241                   ------------------------------------------------------------
C140539                   ------------------------------------------------------------
C140399                   ------------------------------------------------------------
C141573 (reversed)        ------------------------------------------------------------
C141189 (reversed)        ------------------------------------------------------------
C141595 (reversed)        ------------------------------------------------------------
C141623 (reversed)        ------------------------------------------------------------
C139763                   ------------------------------------------------------------
C141473 (reversed)        ------------------------------------------------------------
C141619 (reversed)        ------------------------------------------------------------
C141603                   ------------------------------------------------------------
C141519 (reversed)        ------------------------------------------------------------
C141563 (reversed)        ------------------------------------------------------------
C141591                   ------------------------------------------------------------
C140837                   ------------------------------------------------------------
C141553 (reversed)        ------------------------------------------------------------
C141617                   ------------------------------------------------------------
C141565                   ------------------------------------------------------------
C141593 (reversed)        ------------------------------------------------------------
C141571                   ------------------------------------------------------------
C141621                   ------------------------------------------------------------
C141577 (reversed)        ------------------------------------------------------------
C141599 (reversed)        ------------------------------------------------------------
C141559                   ------------------------------------------------------------
C141405                   ------------------------------------------------------------
C141575                   ------------------------------------------------------------
C141609                   ------------------------------------------------------------
C141581                   ------------------------------------------------------------
C141555                   ------------------------------------------------------------
C141583                   ------------------------------------------------------------
C141597                   ------------------------------------------------------------
C141613                   ------------------------------------------------------------
C141557 (reversed)        ------------------------------------------------------------
C140147 (reversed)        ------------------------------------------------------------

ref|NC_050064.1|:1-123961 GTATCATGACCACAAAAAATCTCTAGAAGATGATCCTCCATACCCAGAGCGAATGAGTTA    5160
C141615 (reversed)        ............................................................    5095
C141505 (reversed)        ------------------------------------------------------------
C140943 (reversed)        ------------------------------------------------------------
C139379 (reversed)        ------------------------------------------------------------
C141589                   ------------------------------------------------------------
C141605 (reversed)        ------------------------------------------------------------
C141607                   ------------------------------------------------------------
C141545                   ------------------------------------------------------------
C141327 (reversed)        ------------------------------------------------------------
C141579 (reversed)        ------------------------------------------------------------
C141441 (reversed)        ------------------------------------------------------------
C141587 (reversed)        ------------------------------------------------------------
C141611 (reversed)        ------------------------------------------------------------
C141241                   ------------------------------------------------------------
C140539                   ------------------------------------------------------------
C140399                   ------------------------------------------------------------
C141573 (reversed)        ------------------------------------------------------------
C141189 (reversed)        ------------------------------------------------------------
C141595 (reversed)        ------------------------------------------------------------
C141623 (reversed)        ------------------------------------------------------------
C139763                   ------------------------------------------------------------
C141473 (reversed)        ------------------------------------------------------------
C141619 (reversed)        ------------------------------------------------------------
C141603                   ------------------------------------------------------------
C141519 (reversed)        ------------------------------------------------------------
C141563 (reversed)        ------------------------------------------------------------
C141591                   ------------------------------------------------------------
C140837                   ------------------------------------------------------------
C141553 (reversed)        ------------------------------------------------------------
C141617                   ------------------------------------------------------------
C141565                   ------------------------------------------------------------
C141593 (reversed)        ------------------------------------------------------------
C141571                   ------------------------------------------------------------
C141621                   ------------------------------------------------------------
C141577 (reversed)        ------------------------------------------------------------
C141599 (reversed)        ------------------------------------------------------------
C141559                   ------------------------------------------------------------
C141405                   ------------------------------------------------------------
C141575                   ------------------------------------------------------------
C141609                   ------------------------------------------------------------
C141581                   ------------------------------------------------------------
C141555                   ------------------------------------------------------------
C141583                   ------------------------------------------------------------
C141597                   ------------------------------------------------------------
C141613                   ------------------------------------------------------------
C141557 (reversed)        ------------------------------------------------------------
C140147 (reversed)        ------------------------------------------------------------

ref|NC_050064.1|:1-123961 TAAACTGGATCAGCTATTTGATTAGTACCTTCGTAACCCAGGAAGGGTCGATATCCCAAG    5220
C141615 (reversed)        ............................................................    5155
C141505 (reversed)        ------------------------------------------------------------
C140943 (reversed)        ------------------------------------------------------------
C139379 (reversed)        ------------------------------------------------------------
C141589                   ------------------------------------------------------------
C141605 (reversed)        ------------------------------------------------------------
C141607                   ------------------------------------------------------------
C141545                   ------------------------------------------------------------
C141327 (reversed)        ------------------------------------------------------------
C141579 (reversed)        ------------------------------------------------------------
C141441 (reversed)        ------------------------------------------------------------
C141587 (reversed)        ------------------------------------------------------------
C141611 (reversed)        ------------------------------------------------------------
C141241                   ------------------------------------------------------------
C140539                   ------------------------------------------------------------
C140399                   ------------------------------------------------------------
C141573 (reversed)        ------------------------------------------------------------
C141189 (reversed)        ------------------------------------------------------------
C141595 (reversed)        ------------------------------------------------------------
C141623 (reversed)        ------------------------------------------------------------
C139763                   ------------------------------------------------------------
C141473 (reversed)        ------------------------------------------------------------
C141619 (reversed)        ------------------------------------------------------------
C141603                   ------------------------------------------------------------
C141519 (reversed)        ------------------------------------------------------------
C141563 (reversed)        ------------------------------------------------------------
C141591                   ------------------------------------------------------------
C140837                   ------------------------------------------------------------
C141553 (reversed)        ------------------------------------------------------------
C141617                   ------------------------------------------------------------
C141565                   ------------------------------------------------------------
C141593 (reversed)        ------------------------------------------------------------
C141571                   ------------------------------------------------------------
C141621                   ------------------------------------------------------------
C141577 (reversed)        ------------------------------------------------------------
C141599 (reversed)        ------------------------------------------------------------
C141559                   ------------------------------------------------------------
C141405                   ------------------------------------------------------------
C141575                   ------------------------------------------------------------
C141609                   ------------------------------------------------------------
C141581                   ------------------------------------------------------------
C141555                   ------------------------------------------------------------
C141583                   ------------------------------------------------------------
C141597                   ------------------------------------------------------------
C141613                   ------------------------------------------------------------
C141557 (reversed)        ------------------------------------------------------------
C140147 (reversed)        ------------------------------------------------------------

ref|NC_050064.1|:1-123961 GAAAAATTTTGGATATGAGCTGGTGCGGAAATAACTCCACAGGGAATCTCAAGACGTTTA    5280
C141615 (reversed)        ............................................................    5215
C141505 (reversed)        ------------------------------------------------------------
C140943 (reversed)        ------------------------------------------------------------
C139379 (reversed)        ------------------------------------------------------------
C141589                   ------------------------------------------------------------
C141605 (reversed)        ------------------------------------------------------------
C141607                   ------------------------------------------------------------
C141545                   ------------------------------------------------------------
C141327 (reversed)        ------------------------------------------------------------
C141579 (reversed)        ------------------------------------------------------------
C141441 (reversed)        ------------------------------------------------------------
C141587 (reversed)        ------------------------------------------------------------
C141611 (reversed)        ------------------------------------------------------------
C141241                   ------------------------------------------------------------
C140539                   ------------------------------------------------------------
C140399                   ------------------------------------------------------------
C141573 (reversed)        ------------------------------------------------------------
C141189 (reversed)        ------------------------------------------------------------
C141595 (reversed)        ------------------------------------------------------------
C141623 (reversed)        ------------------------------------------------------------
C139763                   ------------------------------------------------------------
C141473 (reversed)        ------------------------------------------------------------
C141619 (reversed)        ------------------------------------------------------------
C141603                   ------------------------------------------------------------
C141519 (reversed)        ------------------------------------------------------------
C141563 (reversed)        ------------------------------------------------------------
C141591                   ------------------------------------------------------------
C140837                   ------------------------------------------------------------
C141553 (reversed)        ------------------------------------------------------------
C141617                   ------------------------------------------------------------
C141565                   ------------------------------------------------------------
C141593 (reversed)        ------------------------------------------------------------
C141571                   ------------------------------------------------------------
C141621                   ------------------------------------------------------------
C141577 (reversed)        ------------------------------------------------------------
C141599 (reversed)        ------------------------------------------------------------
C141559                   ------------------------------------------------------------
C141405                   ------------------------------------------------------------
C141575                   ------------------------------------------------------------
C141609                   ------------------------------------------------------------
C141581                   ------------------------------------------------------------
C141555                   ------------------------------------------------------------
C141583                   ------------------------------------------------------------
C141597                   ------------------------------------------------------------
C141613                   ------------------------------------------------------------
C141557 (reversed)        ------------------------------------------------------------
C140147 (reversed)        ------------------------------------------------------------

ref|NC_050064.1|:1-123961 CCAATATGACGTTCCATTTGAGTACCAAATATTGCAGAGGGTTCCACGCGAGCGATAATA    5340
C141615 (reversed)        ............................................................    5275
C141505 (reversed)        ------------------------------------------------------------
C140943 (reversed)        ------------------------------------------------------------
C139379 (reversed)        ------------------------------------------------------------
C141589                   ------------------------------------------------------------
C141605 (reversed)        ------------------------------------------------------------
C141607                   ------------------------------------------------------------
C141545                   ------------------------------------------------------------
C141327 (reversed)        ------------------------------------------------------------
C141579 (reversed)        ------------------------------------------------------------
C141441 (reversed)        ------------------------------------------------------------
C141587 (reversed)        ------------------------------------------------------------
C141611 (reversed)        ------------------------------------------------------------
C141241                   ------------------------------------------------------------
C140539                   ------------------------------------------------------------
C140399                   ------------------------------------------------------------
C141573 (reversed)        ------------------------------------------------------------
C141189 (reversed)        ------------------------------------------------------------
C141595 (reversed)        ------------------------------------------------------------
C141623 (reversed)        ------------------------------------------------------------
C139763                   ------------------------------------------------------------
C141473 (reversed)        ------------------------------------------------------------
C141619 (reversed)        ------------------------------------------------------------
C141603                   ------------------------------------------------------------
C141519 (reversed)        ------------------------------------------------------------
C141563 (reversed)        ------------------------------------------------------------
C141591                   ------------------------------------------------------------
C140837                   ------------------------------------------------------------
C141553 (reversed)        ------------------------------------------------------------
C141617                   ------------------------------------------------------------
C141565                   ------------------------------------------------------------
C141593 (reversed)        ------------------------------------------------------------
C141571                   ------------------------------------------------------------
C141621                   ------------------------------------------------------------
C141577 (reversed)        ------------------------------------------------------------
C141599 (reversed)        ------------------------------------------------------------
C141559                   ------------------------------------------------------------
C141405                   ------------------------------------------------------------
C141575                   ------------------------------------------------------------
C141609                   ------------------------------------------------------------
C141581                   ------------------------------------------------------------
C141555                   ------------------------------------------------------------
C141583                   ------------------------------------------------------------
C141597                   ------------------------------------------------------------
C141613                   ------------------------------------------------------------
C141557 (reversed)        ------------------------------------------------------------
C140147 (reversed)        ------------------------------------------------------------

ref|NC_050064.1|:1-123961 TCTCCTACTTCAGCATGATCATCTGTGATGATTATCTCATCACAAAAATCTTTAATTTGC    5400
C141615 (reversed)        ............................................................    5335
C141505 (reversed)        ------------------------------------------------------------
C140943 (reversed)        ------------------------------------------------------------
C139379 (reversed)        ------------------------------------------------------------
C141589                   ------------------------------------------------------------
C141605 (reversed)        ------------------------------------------------------------
C141607                   ------------------------------------------------------------
C141545                   ------------------------------------------------------------
C141327 (reversed)        ------------------------------------------------------------
C141579 (reversed)        ------------------------------------------------------------
C141441 (reversed)        ------------------------------------------------------------
C141587 (reversed)        ------------------------------------------------------------
C141611 (reversed)        ------------------------------------------------------------
C141241                   ------------------------------------------------------------
C140539                   ------------------------------------------------------------
C140399                   ------------------------------------------------------------
C141573 (reversed)        ------------------------------------------------------------
C141189 (reversed)        ------------------------------------------------------------
C141595 (reversed)        ------------------------------------------------------------
C141623 (reversed)        ------------------------------------------------------------
C139763                   ------------------------------------------------------------
C141473 (reversed)        ------------------------------------------------------------
C141619 (reversed)        ------------------------------------------------------------
C141603                   ------------------------------------------------------------
C141519 (reversed)        ------------------------------------------------------------
C141563 (reversed)        ------------------------------------------------------------
C141591                   ------------------------------------------------------------
C140837                   ------------------------------------------------------------
C141553 (reversed)        ------------------------------------------------------------
C141617                   ------------------------------------------------------------
C141565                   ------------------------------------------------------------
C141593 (reversed)        ------------------------------------------------------------
C141571                   ------------------------------------------------------------
C141621                   ------------------------------------------------------------
C141577 (reversed)        ------------------------------------------------------------
C141599 (reversed)        ------------------------------------------------------------
C141559                   ------------------------------------------------------------
C141405                   ------------------------------------------------------------
C141575                   ------------------------------------------------------------
C141609                   ------------------------------------------------------------
C141581                   ------------------------------------------------------------
C141555                   ------------------------------------------------------------
C141583                   ------------------------------------------------------------
C141597                   ------------------------------------------------------------
C141613                   ------------------------------------------------------------
C141557 (reversed)        ------------------------------------------------------------
C140147 (reversed)        ------------------------------------------------------------

ref|NC_050064.1|:1-123961 TCTTTGAACCATTCTGCATCATGTTTACAATAAGTACCTGTACAACTCACACGAATTCCC    5460
C141615 (reversed)        ............................................................    5395
C141505 (reversed)        ------------------------------------------------------------
C140943 (reversed)        ------------------------------------------------------------
C139379 (reversed)        ------------------------------------------------------------
C141589                   ------------------------------------------------------------
C141605 (reversed)        ------------------------------------------------------------
C141607                   ------------------------------------------------------------
C141545                   ------------------------------------------------------------
C141327 (reversed)        ------------------------------------------------------------
C141579 (reversed)        ------------------------------------------------------------
C141441 (reversed)        ------------------------------------------------------------
C141587 (reversed)        ------------------------------------------------------------
C141611 (reversed)        ------------------------------------------------------------
C141241                   ------------------------------------------------------------
C140539                   ------------------------------------------------------------
C140399                   ------------------------------------------------------------
C141573 (reversed)        ------------------------------------------------------------
C141189 (reversed)        ------------------------------------------------------------
C141595 (reversed)        ------------------------------------------------------------
C141623 (reversed)        ------------------------------------------------------------
C139763                   ------------------------------------------------------------
C141473 (reversed)        ------------------------------------------------------------
C141619 (reversed)        ------------------------------------------------------------
C141603                   ------------------------------------------------------------
C141519 (reversed)        ------------------------------------------------------------
C141563 (reversed)        ------------------------------------------------------------
C141591                   ------------------------------------------------------------
C140837                   ------------------------------------------------------------
C141553 (reversed)        ------------------------------------------------------------
C141617                   ------------------------------------------------------------
C141565                   ------------------------------------------------------------
C141593 (reversed)        ------------------------------------------------------------
C141571                   ------------------------------------------------------------
C141621                   ------------------------------------------------------------
C141577 (reversed)        ------------------------------------------------------------
C141599 (reversed)        ------------------------------------------------------------
C141559                   ------------------------------------------------------------
C141405                   ------------------------------------------------------------
C141575                   ------------------------------------------------------------
C141609                   ------------------------------------------------------------
C141581                   ------------------------------------------------------------
C141555                   ------------------------------------------------------------
C141583                   ------------------------------------------------------------
C141597                   ------------------------------------------------------------
C141613                   ------------------------------------------------------------
C141557 (reversed)        ------------------------------------------------------------
C140147 (reversed)        ------------------------------------------------------------

ref|NC_050064.1|:1-123961 ATCTCTCTAGCAAGTATCTTAGTGATTGAAGCAGCATGAGTTGCATCACCAAAAACGACT    5520
C141615 (reversed)        ............................................................    5455
C141505 (reversed)        ------------------------------------------------------------
C140943 (reversed)        ------------------------------------------------------------
C139379 (reversed)        ------------------------------------------------------------
C141589                   ------------------------------------------------------------
C141605 (reversed)        ------------------------------------------------------------
C141607                   ------------------------------------------------------------
C141545                   ------------------------------------------------------------
C141327 (reversed)        ------------------------------------------------------------
C141579 (reversed)        ------------------------------------------------------------
C141441 (reversed)        ------------------------------------------------------------
C141587 (reversed)        ------------------------------------------------------------
C141611 (reversed)        ------------------------------------------------------------
C141241                   ------------------------------------------------------------
C140539                   ------------------------------------------------------------
C140399                   ------------------------------------------------------------
C141573 (reversed)        ------------------------------------------------------------
C141189 (reversed)        ------------------------------------------------------------
C141595 (reversed)        ------------------------------------------------------------
C141623 (reversed)        ------------------------------------------------------------
C139763                   ------------------------------------------------------------
C141473 (reversed)        ------------------------------------------------------------
C141619 (reversed)        ------------------------------------------------------------
C141603                   ------------------------------------------------------------
C141519 (reversed)        ------------------------------------------------------------
C141563 (reversed)        ------------------------------------------------------------
C141591                   ------------------------------------------------------------
C140837                   ------------------------------------------------------------
C141553 (reversed)        ------------------------------------------------------------
C141617                   ------------------------------------------------------------
C141565                   ------------------------------------------------------------
C141593 (reversed)        ------------------------------------------------------------
C141571                   ------------------------------------------------------------
C141621                   ------------------------------------------------------------
C141577 (reversed)        ------------------------------------------------------------
C141599 (reversed)        ------------------------------------------------------------
C141559                   ------------------------------------------------------------
C141405                   ------------------------------------------------------------
C141575                   ------------------------------------------------------------
C141609                   ------------------------------------------------------------
C141581                   ------------------------------------------------------------
C141555                   ------------------------------------------------------------
C141583                   ------------------------------------------------------------
C141597                   ------------------------------------------------------------
C141613                   ------------------------------------------------------------
C141557 (reversed)        ------------------------------------------------------------
C140147 (reversed)        ------------------------------------------------------------

ref|NC_050064.1|:1-123961 GTTTCTTTCCCCGTAAAATTCTGACAATCGATAGATCTTGAGAACCAAGCAGCTTGGGAA    5580
C141615 (reversed)        ............................................................    5515
C141505 (reversed)        ------------------------------------------------------------
C140943 (reversed)        ------------------------------------------------------------
C139379 (reversed)        ------------------------------------------------------------
C141589                   ------------------------------------------------------------
C141605 (reversed)        ------------------------------------------------------------
C141607                   ------------------------------------------------------------
C141545                   ------------------------------------------------------------
C141327 (reversed)        ------------------------------------------------------------
C141579 (reversed)        ------------------------------------------------------------
C141441 (reversed)        ------------------------------------------------------------
C141587 (reversed)        ------------------------------------------------------------
C141611 (reversed)        ------------------------------------------------------------
C141241                   ------------------------------------------------------------
C140539                   ------------------------------------------------------------
C140399                   ------------------------------------------------------------
C141573 (reversed)        ------------------------------------------------------------
C141189 (reversed)        ------------------------------------------------------------
C141595 (reversed)        ------------------------------------------------------------
C141623 (reversed)        ------------------------------------------------------------
C139763                   ------------------------------------------------------------
C141473 (reversed)        ------------------------------------------------------------
C141619 (reversed)        ------------------------------------------------------------
C141603                   ------------------------------------------------------------
C141519 (reversed)        ------------------------------------------------------------
C141563 (reversed)        ------------------------------------------------------------
C141591                   ------------------------------------------------------------
C140837                   ------------------------------------------------------------
C141553 (reversed)        ------------------------------------------------------------
C141617                   ------------------------------------------------------------
C141565                   ------------------------------------------------------------
C141593 (reversed)        ------------------------------------------------------------
C141571                   ------------------------------------------------------------
C141621                   ------------------------------------------------------------
C141577 (reversed)        ------------------------------------------------------------
C141599 (reversed)        ------------------------------------------------------------
C141559                   ------------------------------------------------------------
C141405                   ------------------------------------------------------------
C141575                   ------------------------------------------------------------
C141609                   ------------------------------------------------------------
C141581                   ------------------------------------------------------------
C141555                   ------------------------------------------------------------
C141583                   ------------------------------------------------------------
C141597                   ------------------------------------------------------------
C141613                   ------------------------------------------------------------
C141557 (reversed)        ------------------------------------------------------------
C140147 (reversed)        ------------------------------------------------------------

ref|NC_050064.1|:1-123961 ACGAATCGAGTTTGTCCATCGATATAGGATTCGTAATCAACCCTTTTGCTTGATAAAATA    5640
C141615 (reversed)        ............................................................    5575
C141505 (reversed)        ------------------------------------------------------------
C140943 (reversed)        ------------------------------------------------------------
C139379 (reversed)        ------------------------------------------------------------
C141589                   ------------------------------------------------------------
C141605 (reversed)        ------------------------------------------------------------
C141607                   ------------------------------------------------------------
C141545                   ------------------------------------------------------------
C141327 (reversed)        ------------------------------------------------------------
C141579 (reversed)        ------------------------------------------------------------
C141441 (reversed)        ------------------------------------------------------------
C141587 (reversed)        ------------------------------------------------------------
C141611 (reversed)        ------------------------------------------------------------
C141241                   ------------------------------------------------------------
C140539                   ------------------------------------------------------------
C140399                   ------------------------------------------------------------
C141573 (reversed)        ------------------------------------------------------------
C141189 (reversed)        ------------------------------------------------------------
C141595 (reversed)        ------------------------------------------------------------
C141623 (reversed)        ------------------------------------------------------------
C139763                   ------------------------------------------------------------
C141473 (reversed)        ------------------------------------------------------------
C141619 (reversed)        ------------------------------------------------------------
C141603                   ------------------------------------------------------------
C141519 (reversed)        ------------------------------------------------------------
C141563 (reversed)        ------------------------------------------------------------
C141591                   ------------------------------------------------------------
C140837                   ------------------------------------------------------------
C141553 (reversed)        ------------------------------------------------------------
C141617                   ------------------------------------------------------------
C141565                   ------------------------------------------------------------
C141593 (reversed)        ------------------------------------------------------------
C141571                   ------------------------------------------------------------
C141621                   ------------------------------------------------------------
C141577 (reversed)        ------------------------------------------------------------
C141599 (reversed)        ------------------------------------------------------------
C141559                   ------------------------------------------------------------
C141405                   ------------------------------------------------------------
C141575                   ------------------------------------------------------------
C141609                   ------------------------------------------------------------
C141581                   ------------------------------------------------------------
C141555                   ------------------------------------------------------------
C141583                   ------------------------------------------------------------
C141597                   ------------------------------------------------------------
C141613                   ------------------------------------------------------------
C141557 (reversed)        ------------------------------------------------------------
C140147 (reversed)        ------------------------------------------------------------

ref|NC_050064.1|:1-123961 GGAGCCGCCAAGGTATCAATATATTTCTTTATCTGTCGAATGCACTCGGCCATATCTACA    5700
C141615 (reversed)        ............................................................    5635
C141505 (reversed)        ------------------------------------------------------------
C140943 (reversed)        ------------------------------------------------------------
C139379 (reversed)        ------------------------------------------------------------
C141589                   ------------------------------------------------------------
C141605 (reversed)        ------------------------------------------------------------
C141607                   ------------------------------------------------------------
C141545                   ------------------------------------------------------------
C141327 (reversed)        ------------------------------------------------------------
C141579 (reversed)        ------------------------------------------------------------
C141441 (reversed)        ------------------------------------------------------------
C141587 (reversed)        ------------------------------------------------------------
C141611 (reversed)        ------------------------------------------------------------
C141241                   ------------------------------------------------------------
C140539                   ------------------------------------------------------------
C140399                   ------------------------------------------------------------
C141573 (reversed)        ------------------------------------------------------------
C141189 (reversed)        ------------------------------------------------------------
C141595 (reversed)        ------------------------------------------------------------
C141623 (reversed)        ------------------------------------------------------------
C139763                   ------------------------------------------------------------
C141473 (reversed)        ------------------------------------------------------------
C141619 (reversed)        ------------------------------------------------------------
C141603                   ------------------------------------------------------------
C141519 (reversed)        ------------------------------------------------------------
C141563 (reversed)        ------------------------------------------------------------
C141591                   ------------------------------------------------------------
C140837                   ------------------------------------------------------------
C141553 (reversed)        ------------------------------------------------------------
C141617                   ------------------------------------------------------------
C141565                   ------------------------------------------------------------
C141593 (reversed)        ------------------------------------------------------------
C141571                   ------------------------------------------------------------
C141621                   ------------------------------------------------------------
C141577 (reversed)        ------------------------------------------------------------
C141599 (reversed)        ------------------------------------------------------------
C141559                   ------------------------------------------------------------
C141405                   ------------------------------------------------------------
C141575                   ------------------------------------------------------------
C141609                   ------------------------------------------------------------
C141581                   ------------------------------------------------------------
C141555                   ------------------------------------------------------------
C141583                   ------------------------------------------------------------
C141597                   ------------------------------------------------------------
C141613                   ------------------------------------------------------------
C141557 (reversed)        ------------------------------------------------------------
C140147 (reversed)        ------------------------------------------------------------

ref|NC_050064.1|:1-123961 GCTCCCATAGGAGTTGTAGATACATAAGGCATCCCAAATTCTTTATTCAAATACATTGCT    5760
C141615 (reversed)        ............................................................    5695
C141505 (reversed)        ------------------------------------------------------------
C140943 (reversed)        ------------------------------------------------------------
C139379 (reversed)        ------------------------------------------------------------
C141589                   ------------------------------------------------------------
C141605 (reversed)        ------------------------------------------------------------
C141607                   ------------------------------------------------------------
C141545                   ------------------------------------------------------------
C141327 (reversed)        ------------------------------------------------------------
C141579 (reversed)        ------------------------------------------------------------
C141441 (reversed)        ------------------------------------------------------------
C141587 (reversed)        ------------------------------------------------------------
C141611 (reversed)        ------------------------------------------------------------
C141241                   ------------------------------------------------------------
C140539                   ------------------------------------------------------------
C140399                   ------------------------------------------------------------
[truncated: 8,653,830 more chars]
